# Supplementary material for: Regulation of somatic stem cell development through positional and proliferative signals during Drosophila melanogaster pupal ovary development resembles the framework governing adult stem cell behavior
Source: Genetics. 2026 May 12;233(2):iyag093. doi: 10.1093/genetics/iyag093 (PMC13291918; doi:10.1093/genetics/iyag093)
Supplement: iyag093_Supplementary_Data [file iyag093_Supplementary_Data.zip]

Archive with 103 entries (91 files):
- FigureS2.pdf
- Supplemental_Figure_S1_GENETICS-2026-308979.pdf
- Supplemental_Figure_S3_GENETICS-2026-308979.pdf
- Supplemental_Video_S1_GENETICS-2026-308979.mov
- Supplemental_Video_S1_legend_GENETICS-2026-308979.docx
- Supplementary_File_1_GENETICS-2026-308979/
- Supplementary_File_1_GENETICS-2026-308979/Cell Division Data/
- Supplementary_File_1_GENETICS-2026-308979/Cell Division Data/.DS_Store
- Supplementary_File_1_GENETICS-2026-308979/Cell Division Data/DivisionMeasuresHhYki.xlsx
- Supplementary_File_1_GENETICS-2026-308979/Cell Division Data/FC occupany aggregate.xlsx
- Supplementary_File_1_GENETICS-2026-308979/Cell Division Data/Single-cell-7dcalculations.xlsx
- Supplementary_File_1_GENETICS-2026-308979/Final Raw Data Spreadsheets/
- Supplementary_File_1_GENETICS-2026-308979/Final Raw Data Spreadsheets/.DS_Store
- Supplementary_File_1_GENETICS-2026-308979/Final Raw Data Spreadsheets/Compilation of Numbers - Figure 1 Controls.xlsx
- Supplementary_File_1_GENETICS-2026-308979/Final Raw Data Spreadsheets/Compilation of Numbers - Figure 10 Hh Hpo.xlsx
- Supplementary_File_1_GENETICS-2026-308979/Final Raw Data Spreadsheets/Compilation of Numbers - Figure 3 Division -5d.xlsx
- Supplementary_File_1_GENETICS-2026-308979/Final Raw Data Spreadsheets/Compilation of Numbers - Figure 3 Division -7d.xlsx
- Supplementary_File_1_GENETICS-2026-308979/Final Raw Data Spreadsheets/Compilation of Numbers - Figure 4 Wnt.xlsx
- Supplementary_File_1_GENETICS-2026-308979/Final Raw Data Spreadsheets/Compilation of Numbers - Figure 6 JAK-STAT.xlsx
- Supplementary_File_1_GENETICS-2026-308979/Final Raw Data Spreadsheets/Compilation of Numbers - Figure 8 yki hpo -5d.xlsx
- Supplementary_File_1_GENETICS-2026-308979/Final Raw Data Spreadsheets/Compilation of Numbers - Figure 8 yki hpo -7d.xlsx
- Supplementary_File_1_GENETICS-2026-308979/Final Raw Data Spreadsheets/Compilation of Numbers - Figure 9 Hh -5d.xlsx
- Supplementary_File_1_GENETICS-2026-308979/Final Raw Data Spreadsheets/Compilation of Numbers - Figure 9 Hh -7d.xlsx
- Supplementary_File_1_GENETICS-2026-308979/Final Raw Data Spreadsheets/FCNumberPosteriorSpreadsheets/
- Supplementary_File_1_GENETICS-2026-308979/Final Raw Data Spreadsheets/FCNumberPosteriorSpreadsheets/August -5d FC occupancy (1).xlsx
- Supplementary_File_1_GENETICS-2026-308979/Final Raw Data Spreadsheets/FCNumberPosteriorSpreadsheets/FC -7d August 2023.cycEcutletxlsx.xlsx
- Supplementary_File_1_GENETICS-2026-308979/Final Raw Data Spreadsheets/FCNumberPosteriorSpreadsheets/FC occupancy 40A -5d.xlsx
- Supplementary_File_1_GENETICS-2026-308979/Final Raw Data Spreadsheets/FCNumberPosteriorSpreadsheets/FC occupancy UASCycE-7d.xlsx
- Supplementary_File_1_GENETICS-2026-308979/Final Raw Data Spreadsheets/FCNumberPosteriorSpreadsheets/Hh and Yki -5d HS FC occupancy (1).xlsx
- Supplementary_File_1_GENETICS-2026-308979/Final Raw Data Spreadsheets/FCNumberPosteriorSpreadsheets/January 2023 -5d FC occupancy (1).xlsx
- Supplementary_File_1_GENETICS-2026-308979/Final Raw Data Spreadsheets/FCNumberPosteriorSpreadsheets/November 2021 40A -5d FC occupancy (1).xlsx
- Supplementary_File_1_GENETICS-2026-308979/Full Data with Significance/
- Supplementary_File_1_GENETICS-2026-308979/Full Data with Significance/-2d APF Significance Fisher.xlsx
- Supplementary_File_1_GENETICS-2026-308979/Full Data with Significance/.DS_Store
- Supplementary_File_1_GENETICS-2026-308979/Full Data with Significance/0h APF Controls Variation.xlsx
- Supplementary_File_1_GENETICS-2026-308979/Full Data with Significance/0h APF Significance FisherRev.xlsx
- Supplementary_File_1_GENETICS-2026-308979/Full Data with Significance/Single-cell -2dAPF calculations.xlsx
- Supplementary_File_1_GENETICS-2026-308979/Full Data with Significance/Single-cell 0hAPF calculations.xlsx
- Supplementary_File_1_GENETICS-2026-308979/GraphsRawData/
- Supplementary_File_1_GENETICS-2026-308979/GraphsRawData/-2dAPF-Graphs.xlsx
- Supplementary_File_1_GENETICS-2026-308979/GraphsRawData/-3.5d axn August 2023 Numbers.xlsx
- Supplementary_File_1_GENETICS-2026-308979/GraphsRawData/-3.5d stat November 2021 Numbers 7.28.22.xlsx
- Supplementary_File_1_GENETICS-2026-308979/GraphsRawData/-4d  arr DIAP Numbers.xlsx
- Supplementary_File_1_GENETICS-2026-308979/GraphsRawData/.DS_Store
- Supplementary_File_1_GENETICS-2026-308979/GraphsRawData/0hAPF -5d mutant graphs 1.23.24.xlsx
- Supplementary_File_1_GENETICS-2026-308979/GraphsRawData/0hAPF -Graphs Fig4-10.xlsx
- Supplementary_File_1_GENETICS-2026-308979/GraphsRawData/0hAPF Graphs Fig1,3.xlsx
- Supplementary_File_1_GENETICS-2026-308979/GraphsRawData/0hAPF Results-orderedCons.xlsx
- Supplementary_File_1_GENETICS-2026-308979/GraphsRawData/Compilation of Graphs.xlsx
- Supplementary_File_1_GENETICS-2026-308979/GraphsRawData/Fig5 Fz3RFP Graph.xlsx
- Supplementary_File_1_GENETICS-2026-308979/GraphsRawData/FigS1 Graph Data.xlsx
- Supplementary_File_1_GENETICS-2026-308979/GraphsRawData/~$0hAPF -5d mutant graphs 1.23.24.xlsx
- Supplementary_File_1_GENETICS-2026-308979/GraphsRawData/~$Compilation of Graphs.xlsx
- Supplementary_File_1_GENETICS-2026-308979/Supplementary File 1 Explanation of spreadsheets.docx
- Supplementary_File_1_GENETICS-2026-308979/__MACOSX/
- Supplementary_File_1_GENETICS-2026-308979/__MACOSX/._Supplementary File 1 Explanation of spreadsheets.docx
- Supplementary_File_1_GENETICS-2026-308979/__MACOSX/Cell Division Data/
- Supplementary_File_1_GENETICS-2026-308979/__MACOSX/Cell Division Data/._.DS_Store
- Supplementary_File_1_GENETICS-2026-308979/__MACOSX/Cell Division Data/._DivisionMeasuresHhYki.xlsx
- Supplementary_File_1_GENETICS-2026-308979/__MACOSX/Cell Division Data/._FC occupany aggregate.xlsx
- Supplementary_File_1_GENETICS-2026-308979/__MACOSX/Cell Division Data/._Single-cell-7dcalculations.xlsx
- Supplementary_File_1_GENETICS-2026-308979/__MACOSX/Final Raw Data Spreadsheets/
- Supplementary_File_1_GENETICS-2026-308979/__MACOSX/Final Raw Data Spreadsheets/._.DS_Store
- Supplementary_File_1_GENETICS-2026-308979/__MACOSX/Final Raw Data Spreadsheets/._Compilation of Numbers - Figure 1 Controls.xlsx
- Supplementary_File_1_GENETICS-2026-308979/__MACOSX/Final Raw Data Spreadsheets/._Compilation of Numbers - Figure 10 Hh Hpo.xlsx
- Supplementary_File_1_GENETICS-2026-308979/__MACOSX/Final Raw Data Spreadsheets/._Compilation of Numbers - Figure 3 Division -5d.xlsx
- Supplementary_File_1_GENETICS-2026-308979/__MACOSX/Final Raw Data Spreadsheets/._Compilation of Numbers - Figure 3 Division -7d.xlsx
- Supplementary_File_1_GENETICS-2026-308979/__MACOSX/Final Raw Data Spreadsheets/._Compilation of Numbers - Figure 4 Wnt.xlsx
- Supplementary_File_1_GENETICS-2026-308979/__MACOSX/Final Raw Data Spreadsheets/._Compilation of Numbers - Figure 6 JAK-STAT.xlsx
- Supplementary_File_1_GENETICS-2026-308979/__MACOSX/Final Raw Data Spreadsheets/._Compilation of Numbers - Figure 8 yki hpo -5d.xlsx
- Supplementary_File_1_GENETICS-2026-308979/__MACOSX/Final Raw Data Spreadsheets/._Compilation of Numbers - Figure 8 yki hpo -7d.xlsx
- Supplementary_File_1_GENETICS-2026-308979/__MACOSX/Final Raw Data Spreadsheets/._Compilation of Numbers - Figure 9 Hh -5d.xlsx
- Supplementary_File_1_GENETICS-2026-308979/__MACOSX/Final Raw Data Spreadsheets/._Compilation of Numbers - Figure 9 Hh -7d.xlsx
- Supplementary_File_1_GENETICS-2026-308979/__MACOSX/Final Raw Data Spreadsheets/FCNumberPosteriorSpreadsheets/
- Supplementary_File_1_GENETICS-2026-308979/__MACOSX/Final Raw Data Spreadsheets/FCNumberPosteriorSpreadsheets/._August -5d FC occupancy (1).xlsx
- Supplementary_File_1_GENETICS-2026-308979/__MACOSX/Final Raw Data Spreadsheets/FCNumberPosteriorSpreadsheets/._FC -7d August 2023.cycEcutletxlsx.xlsx
- Supplementary_File_1_GENETICS-2026-308979/__MACOSX/Final Raw Data Spreadsheets/FCNumberPosteriorSpreadsheets/._FC occupancy 40A -5d.xlsx
- Supplementary_File_1_GENETICS-2026-308979/__MACOSX/Final Raw Data Spreadsheets/FCNumberPosteriorSpreadsheets/._FC occupancy UASCycE-7d.xlsx
- Supplementary_File_1_GENETICS-2026-308979/__MACOSX/Final Raw Data Spreadsheets/FCNumberPosteriorSpreadsheets/._Hh and Yki -5d HS FC occupancy (1).xlsx
- Supplementary_File_1_GENETICS-2026-308979/__MACOSX/Final Raw Data Spreadsheets/FCNumberPosteriorSpreadsheets/._January 2023 -5d FC occupancy (1).xlsx
- Supplementary_File_1_GENETICS-2026-308979/__MACOSX/Final Raw Data Spreadsheets/FCNumberPosteriorSpreadsheets/._November 2021 40A -5d FC occupancy (1).xlsx
- Supplementary_File_1_GENETICS-2026-308979/__MACOSX/Full Data with Significance/
- Supplementary_File_1_GENETICS-2026-308979/__MACOSX/Full Data with Significance/._-2d APF Significance Fisher.xlsx
- Supplementary_File_1_GENETICS-2026-308979/__MACOSX/Full Data with Significance/._.DS_Store
- Supplementary_File_1_GENETICS-2026-308979/__MACOSX/Full Data with Significance/._0h APF Controls Variation.xlsx
- Supplementary_File_1_GENETICS-2026-308979/__MACOSX/Full Data with Significance/._0h APF Significance FisherRev.xlsx
- Supplementary_File_1_GENETICS-2026-308979/__MACOSX/Full Data with Significance/._Single-cell -2dAPF calculations.xlsx
- Supplementary_File_1_GENETICS-2026-308979/__MACOSX/Full Data with Significance/._Single-cell 0hAPF calculations.xlsx
- Supplementary_File_1_GENETICS-2026-308979/__MACOSX/GraphsRawData/
- Supplementary_File_1_GENETICS-2026-308979/__MACOSX/GraphsRawData/._-2dAPF-Graphs.xlsx
- Supplementary_File_1_GENETICS-2026-308979/__MACOSX/GraphsRawData/._-3.5d axn August 2023 Numbers.xlsx
- Supplementary_File_1_GENETICS-2026-308979/__MACOSX/GraphsRawData/._-3.5d stat November 2021 Numbers 7.28.22.xlsx
- Supplementary_File_1_GENETICS-2026-308979/__MACOSX/GraphsRawData/._-4d  arr DIAP Numbers.xlsx
- Supplementary_File_1_GENETICS-2026-308979/__MACOSX/GraphsRawData/._.DS_Store
- Supplementary_File_1_GENETICS-2026-308979/__MACOSX/GraphsRawData/._0hAPF -5d mutant graphs 1.23.24.xlsx
- Supplementary_File_1_GENETICS-2026-308979/__MACOSX/GraphsRawData/._0hAPF -Graphs Fig4-10.xlsx
- Supplementary_File_1_GENETICS-2026-308979/__MACOSX/GraphsRawData/._0hAPF Graphs Fig1,3.xlsx
- Supplementary_File_1_GENETICS-2026-308979/__MACOSX/GraphsRawData/._0hAPF Results-orderedCons.xlsx
- Supplementary_File_1_GENETICS-2026-308979/__MACOSX/GraphsRawData/._Compilation of Graphs.xlsx
- Supplementary_File_1_GENETICS-2026-308979/__MACOSX/GraphsRawData/._Fig5 Fz3RFP Graph.xlsx
- Supplementary_File_1_GENETICS-2026-308979/__MACOSX/GraphsRawData/._FigS1 Graph Data.xlsx
- Supplementary_File_1_GENETICS-2026-308979/__MACOSX/GraphsRawData/._~$0hAPF -5d mutant graphs 1.23.24.xlsx
- Supplementary_File_1_GENETICS-2026-308979/__MACOSX/GraphsRawData/._~$Compilation of Graphs.xlsx
