# Supplementary material for: Regulation of somatic stem cell development through positional and proliferative signals during Drosophila melanogaster pupal ovary development resembles the framework governing adult stem cell behavior
Source: Genetics. 2026 May 12;233(2):iyag093. doi: 10.1093/genetics/iyag093 (PMC13291918; doi:10.1093/genetics/iyag093)
Supplement: iyag093_Supplementary_Data [file iyag093_Supplementary_Data.zip › Supplementary_File_1_GENETICS-2026-308979/Final Raw Data Spreadsheets/Compilation of Numbers - Figure 1 Controls.xlsx]

## Sheet: Hh & Yki 2019 40ANM
Notes	Germarium	Type of Clone	1st layer cell (anterior to fas3)	2nd layer cell	3rd layer cell	Total FSCs	r2a	r1	Total Escort	Cap Cells	Total Labeled Cells	I	FC daughter? (not immediate)	G	1	2	3	4
2 cap cells	8germarium	CCs	0	0	0	0	0	0	0	2	2
	3germarium	TF	0	0	0	0	0	0	0		0	N	N
	10germarium	EC	0	0	0	0	0	1	1		1	N	N
clone rate: 17/36	2germarium	EC	0	0	0	0	0	1	1		1	N	Y	N	N	N	N	Y
	9germarium	EC	0	0	0	0	0	1	1		1	N	N
	10germarium	EC	0	0	0	0	0	1	1		1	N	N
5.20.19; slide1slipR	1germarium	EC	0	0	0	0	0	1	1		1	N	N
	7germarium	EC	0	0	0	0	0	1	1		1	N	N
	10germarium	EC	0	0	0	0	0	1	1		1	N	Y	N	N	N	N	Y
	13germarium	EC	0	0	0	0	0	1	1		1	N	N
	5germarium	EC	0	0	0	0	0	2	2		2	N	N
	3germarium	EC	0	0	0	0	0	3	3		3	N	N
	6germarium	EC	0	0	0	0	0	3	3		3	N	N
	16germarium	EC	0	0	0	0	0	3	3		3	N	N
	14germarium	EC	0	0	0	0	0	4	4		4	N	Y	N	N	N	Y
which region?	12germarium	EC	0	0	0	0	4	0	4		4	N	N
	9germarium	EC	0	0	0	0	1	2	3		3	N	N
	11germarium	EC	0	0	0	0	3	2	5		5	N	Y	N	N	N	N	Y
	7germarium	EC	0	0	0	0	4	5	9		9	N	N
very weird	17germarium	EC	0	0	0	0	5	5	10		10
	11germarium	EC, FC	0	0	0	0	0	9	9		9	N	Y	N	N	N	N	Y
	4germarium	EC, FC	0	0	0	0	0	1	1		1	N	Y	N	Y (stalk)	Y	Y	N
5.13.19; slide1slipR	1germarium	EC, FC	0	0	0	0	0	1	1		1	N	Y	N	N	Y	N
	5germarium	EC, FC	0	0	0	0	2	0	2		2	N	Y	N	Y	Y	Y
	15germarium	EC, FC	0	0	0	0	2	0	2		2	N	Y	N	Y	Y	N
	3germarium	EC, FSC	1	1	0	2	1	0	1		3	N	N
clone rate: 10/32	2germarium	EC, FSC, FC	0	1	2	3	1	0	1		4	N	Y	Y	Y	N	N
good picture	4germarium	EC, FSC, FC	8	4	1	13	2	5	7		20	Y	Y	Y	N	N
Basal stalk clone - good image for paper?	8germarium	EC, FSC, FC	2	4	0	6	5	2	7		13	Y	Y	Y	Y	Y	Y	Y (BS)
	6germarium	FSC, FC	2	0	2	4	0	0	0		4	Y	Y	Y	N	Y	Y
	5ovariole	FC	0	0	0	0	0	0	0		0	N	Y	N	N	N	Y	Y
	6ovariole	FC	0	0	0	0	0	0	0		0	N	Y	N	N	N	N	Y
	14ovariole	FC, polar cell	0	0	0	0	0	0	0		0	N	Y	N	Y?	N	N	Y
clone rate: 15/32	2germarium	FC	0	0	0	0	0	0	0		0	Y	Y	Y	Y	Y	N	N
	4ovariole	FC	0	0	0	0	0	0	0		0	N	Y	N	N	N	Y
	15ovariole	FC	0	0	0	0	0	0	0		0	N	Y	N	N	N	Y
5.13.19; slide1slipL	1ovariole	polar cell	0	0	0	0	0	0	0		0	N	Y	N	Y	N	N
clone rate: 2/28	2ovariole	polar cell	0	0	0	0	0	0	0		0	N	Y	N	N	Y	N
		TOTAL				28	30	55	85		113
		%				24.7788	26.5487	48.6726	75.2212

## Sheet: Numbers Hh & Yki 2019 40ANM
n	Clones	%	TOTAL	EC only					EC (+/- FC)					EC, FC					EC, FSC				EC, FSC, FC				EC, FSC (+/- FC)				FSC only	FSC, FC	FSC (+/- FC)	FC (+/- EC)	FC only
128	36	0.28125	n	r1	r1 single	1/2a	2a	sum	r1	r1 single	1/2a	2a	sum	r1	r1 single	1/2a	2a	sum	r1	1/2a	2a	sum	r1	1/2a	2a	sum	r1	1/2a	2a	sum	n	n	n	n	n
# of this clone type			36	13	8	4	1	18	16	10	4	3	23	3	2	0	2	5	0	0	1	1	0	2	1	3	0	2	2	4	0	1	1	13	8
% of all clones			100	36.1111	22.2222	11.1111	2.77778	50	44.4444	27.7778	11.1111	8.33333	63.8889	8.33333	5.55556	0	5.55556	13.8889	0	0	2.77778	2.77778	0	5.55556	2.77778	8.33333	0	5.55556	5.55556	11.1111	0	2.77778	2.77778	36.1111	22.2222
#r1			55	23	8	14		37	34	10	14		48	11	2	0		11	0	0		0	0	7		7	0	7		7
avg. r1			1.52778	1.76923	1	3.5		2.05556	2.125	1	3.5		2.08696	3.66667	1	#DIV/0!		2.2	#DIV/0!	#DIV/0!		0	#DIV/0!	3.5		2.33333	#DIV/0!	3.5		1.75
#r2a			30			13	4	17			13	8	21			0	4	4		0	1	1		7	1	8		7	2	9
avg. r2a			0.833333			3.25	4	0.944444			3.25	2.66667	0.913043			#DIV/0!	2	0.8		#DIV/0!	1	1		3.5	1	2.66667		3.5	1	2.25
total EC			85	23	8	27	4	54	34	10	27	8	69	11	2	0	4	15	0	0	1	1	0	14	1	15	0	14	2	16
avg. EC			2.36111	1.76923	1	6.75	4	3	2.125	1	6.75	2.66667	3	3.66667	1	#DIV/0!	2	3	#DIV/0!	#DIV/0!	1	1	#DIV/0!	7	1	5	#DIV/0!	7	1	4
FSC			28																0	0	2	2	0	19	3	22	0	19	5	24	0	4	4
avg. FSC			0.777778																#DIV/0!	#DIV/0!	2	2	#DIV/0!	9.5	3	7.33333	#DIV/0!	9.5	2.5	6	#DIV/0!	4	4
total cells			113																0	0	3	3	0	33	4	37	0	33	7	40
avg. total cells			3.13889																#DIV/0!	#DIV/0!	3	3	#DIV/0!	16.5	4	12.3333	#DIV/0!	16.5	3.5	10
EC/FSC			3.03571																#DIV/0!	#DIV/0!	0.5	0.5	#DIV/0!	0.736842	0.333333	0.681818	#DIV/0!	0.736842	0.4	0.666667
r1/r2a			1.83333			1.07692		2.17647			1.07692		2.28571			#DIV/0!		2.75		#DIV/0!		0		1		0.875		1		0.777778
Immediate Daughter			4											0	0	0	0	0					0	2	0	2						1		1	1
% Immediate Daughter			11.1111											0	0	#DIV/0!	0	0					#DIV/0!	100	0	66.6667						100		7.69231	12.5
Terminal E.Ch.			9											1	0	0		1					0	1	0	1						1		7	6
% Terminal E.Ch.			25											33.3333	0	#DIV/0!	0	20					#DIV/0!	50	0	33.3333						100		53.8462	75
%r1	%r2a	%FSC
48.6726	26.5487	24.7788
HS 33C 10 min
			n	%
	ovarioles		128
	clones		36	28.125
	r1-only (+/- FC)		16	44.4444
	EC (+/- FC)		23	63.8889
	EC, FSC (+/- FC)		4	11.1111
	FSC (+/- FC)		1	2.77778
	FC (+/- EC)		13	36.1111
	EC+FC		5	13.8889
	terminal FC		9	25
	contains r1		22	61.1111
			avg.	cell #	clones
r1-only (+/- FC)		EC	2.125	34	16
EC (+/- FC)		EC	3	69	23
EC, FSC (+/- FC)		EC	4	16	4
		FSC	6	24	4
		sum	10	40	4
FSC (+/- FC)		FSC	4	4	1
EC+FC		EC	3	15	5
		r1		55
		r2a		30
		total		85
		r1:R2a	1.83333
			n	%
	ovarioles		128
	clones		36	28.125
	r1-only		13	36.1111
	EC-only		18	50
	EC, FSC (+/- FC)		4	11.1111
	FSC (+/- FC)		1	2.77778
	FC-only		8	22.2222
	EC+FC		5	13.8889
	r1+FC		3	8.33333
	terminal FC-only		6	16.6667
	EC+terminal FC-only		1	2.77778
	only term FCs		4	11.1111
	EC + only term FCs		1	2.77778

## Sheet: 42Dsha J F2022
Notes	Germarium	Type of Clone	1st layer cell (anterior to fas3)	2nd layer cell	3rd layer cell	Total FSCs	r2a	r1	Total Escort	Total Labeled Cells	I	G	1	2	3	4	5	BS	# eggs occupied
clone rate: 10/37	2germarium	EC				0	0	1	1	1
	3germarium	EC				0	0	1	1	1
	9germarium	EC				0	0	1	1	1
	11germarium	EC				0	0	1	1	1
	7germarium	EC				0	0	1	1	1
	10germarium	EC				0	0	1	1	1
	14germarium	EC				0	0	1	1	1
1.10.22; slide1slipL	1germarium	EC				0	0	2	2	2
clone rate: 19/39	2germarium	EC				0	0	2	2	2
	12germarium	EC				0	0	2	2	2
	4germarium	EC				0	0	3	3	3
	9germarium	EC				0	0	3	3	3
skip 5	6germarium	EC				0	0	4	4	4
	8germarium	EC				0	0	5	5	5
	9germarium	EC				0	0	5	5	5
	7germarium	EC				0	1	0	1	1
2: No 2b cyst?	3germarium	EC				0	1	0	1	1
1.11.22; slide1slipL	1germarium	EC				0	1	0	1	1
	16germarium	EC				0	1	0	1	1
	5germarium	EC				0	2	0	2	2
	7germarium	EC				0	2	0	2	2
	4germarium	EC				0	2	1	3	3
	4germarium	EC				0	1	2	3	3
	11germarium	EC				0	1	2	3	3
clone rate: 12/36	2germarium	EC				0	6	2	8	8
	8germarium	EC				0	1	3	4	4
	6germarium	EC				0	1	5	6	6
	8germarium	EC, FC				0	0	2	2	2	N	N	N	Y	Y			N
	19germarium	EC, FC				0	0	5	5	5	N	N	N	N	Y	Y		Y
1.10.22; slide1slipR	1germarium	EC, FC				0	5	0	5	5	N	N	Y	Y	Y	Y		Y
	13germarium	EC, FC				0	1	3	4	4	N	N	N	Y	Y	Y		N
Newly-made FC	6germarium	EC, FSC, FC				1	1	0	1	2	Y	Y	Y	N	N	Y		Y
ovariole torn	12germarium	EC, FSC, FC				2	1	0	1	3	Y	N	Y	Y	Y
	18germarium	EC, FSC, FC				2	1	0	1	3	N	Y	Y	N	Y			Y
	20germarium	EC, FSC, FC				4	1	0	1	5	Y	Y	Y	N	N			N
	13germarium	EC, FSC, FC				3	4	4	8	11	Y	Y	Y	N	N	N		N
	5germarium	FC				0	0	0	0	0	N	N	Y	Y	Y	Y		Y
	15germarium	FC				0	0	0	0	0	N	N	N	N	N	Y		Y
	17germarium	FC				0	0	0	0	0	N	N	N	N	Y			Y
Fas3 is abnormal; ovariole torn; extrapolating FC locations	10germarium	FSC, FC				6	0	0	0	6	Y	Y	Y	Y	N			N
	3germarium	FSC, FC				4	0	0	0	4	Y	Y	Y	Y	N	N		N

## Sheet: Numbers 42Dsha J F2022
n	Clones	%	TOTAL	EC only					EC (+/- FC)					EC, FC					EC, FSC				EC, FSC, FC				EC, FSC (+/- FC)				FSC only	FSC, FC	FSC (+/- FC)	FC (+/- EC)	FC only
112	41	0.366071	n	r1	r1 single	1/2a	2a	sum	r1	r1 single	1/2a	2a	sum	r1	r1 single	1/2a	2a	sum	r1	1/2a	2a	sum	r1	1/2a	2a	sum	r1	1/2a	2a	sum	n	n	n	n	n
# of this clone type			41	15	7	6	6	27	17	7	7	7	31	2	0	1	1	4	0	0	0	0	0	1	4	5	0	1	4	5	0	2	2	7	3
% of all clones			100	36.5854	17.0732	14.6341	14.6341	65.8537	41.4634	17.0732	17.0732	17.0732	75.6098	4.87805	0	2.43902	2.43902	9.7561	0	0	0	0	0	2.43902	9.7561	12.1951	0	2.43902	9.7561	12.1951	0	4.87805	4.87805	17.0732	7.31707
#r1			62	33	7	15		48	40	7	18		58	7	0	3		10	0	0		0	0	4		4	0	4		4
avg. r1			1.5122	2.2	1	2.5		1.77778	2.35294	1	2.57143		1.87097	3.5	#DIV/0!	3		2.5	#DIV/0!	#DIV/0!		#DIV/0!	#DIV/0!	4		0.8	#DIV/0!	4		0.8
#r2a			34			12	8	20			13	13	26			1	5	6		0	0	0		4	4	8		4	4	8
avg. r2a			0.829268			2	1.33333	0.740741			1.85714	1.85714	0.83871			1	5	1.5		#DIV/0!	#DIV/0!	#DIV/0!		4	1	1.6		4	1	1.6
total EC			96	33	7	27	8	68	40	7	31	13	84	7	0	4	5	16	0	0	0	0	0	8	4	12	0	8	4	12
avg. EC			2.34146	2.2	1	4.5	1.33333	2.51852	2.35294	1	4.42857	1.85714	2.70968	3.5	#DIV/0!	4	5	4	#DIV/0!	#DIV/0!	#DIV/0!	#DIV/0!	#DIV/0!	8	1	2.4	#DIV/0!	8	1	2.4
FSC			22																0	0	0	0	0	3	9	12	0	3	9	12	0	10	10
avg. FSC			0.536585																#DIV/0!	#DIV/0!	#DIV/0!	#DIV/0!	#DIV/0!	3	2.25	2.4	#DIV/0!	3	2.25	2.4	#DIV/0!	5	5
total cells			118																0	0	0	0	0	11	13	24	0	11	13	24
avg. total cells			2.87805																#DIV/0!	#DIV/0!	#DIV/0!	#DIV/0!	#DIV/0!	11	3.25	4.8	#DIV/0!	11	3.25	4.8
EC/FSC			4.36364																#DIV/0!	#DIV/0!	#DIV/0!	#DIV/0!	#DIV/0!	2.66667	0.444444	1	#DIV/0!	2.66667	0.444444	1
r1/r2a			1.82353			1.25		2.4			1.38462		2.23077			3		1.66667		#DIV/0!		#DIV/0!		1		0.5		1		0.5
Immediate Daughter			6											0	0	0	0	0					0	1	3	4						2		0	0
% Immediate Daughter			14.6341											0	#DIV/0!	0	0	0					#DIV/0!	100	75	80						100		0	0
Terminal E.Ch.			10											2	0	1	1	4					0	0	3	3						0		7	3
% Terminal E.Ch.			24.3902											100	#DIV/0!	100	100	100					#DIV/0!	0	75	60						0		100	100
%r1	%r2a	%FSC
52.5424	28.8136	18.6441
HS
			n	%
	ovarioles		112
	clones		41	36.6071
	r1-only (+/- FC)		17	41.4634
	EC (+/- FC)		31	75.6098
	EC, FSC (+/- FC)		5	12.1951
	FSC (+/- FC)		2	4.87805
	FC (+/- EC)		7	17.0732
	EC+FC		4	9.7561
	terminal FC		10	24.3902
	contains r1		25	60.9756
			avg.	cell #	clones
r1-only (+/- FC)		EC	2.35294	40	17
EC (+/- FC)		EC	2.70968	84	31
EC, FSC (+/- FC)		EC	2.4	12	5
		FSC	2.4	12	5
		sum	4.8	24	5
FSC (+/- FC)		FSC	5	10	2
EC+FC		EC	4	16	4
		r1		62
		r2a		34
		total		96
		r1:R2a	1.82353
			n	%
	ovarioles		112
	clones		41	36.6071
	r1-only		15	36.5854
	EC-only		27	65.8537
	EC, FSC (+/- FC)		5	12.1951
	FSC (+/- FC)		2	4.87805
	FC-only		3	7.31707
	EC+FC		4	9.7561
	r1+FC		2	4.87805
	terminal FC-only		3	7.31707
	EC+terminal FC-only		4	9.7561
	only term FCs		2	4.87805
	EC + only term FCs		2	4.87805

## Sheet: 42Dsha X Aug
Notes	Germarium	Type of Clone	1st layer cell (anterior to fas3)	2nd layer cell	3rd layer cell	Total FSCs	r2a	r1	Total Escort	Total Labeled Cells	I	G	1	2	3	4	5	BS	# eggs occupied
8.7.22; slide2slipR	1germarium	EC				0	0	1	1	1
	14germarium	EC				0	0	1	1	1
	15germarium	EC				0	0	1	1	1
CC?	6germarium	EC				0	0	1	1	1
clone rate: 11/36	2germarium	EC				0	0	1	1	1
	10germarium	EC				0	0	1	1	1
	6germarium	EC				0	0	2	2	2
	7germarium	EC				0	0	2	2	2
	4germarium	EC				0	0	2	2	2
	5germarium	EC				0	0	2	2	2
	5germarium	EC				0	0	3	3	3
	21germarium	EC				0	0	4	4	4
clone rate: 13/31	3germarium	EC				0	0	4	4	4
	4germarium	EC				0	0	4	4	4
	6germarium	EC				0	0	4	4	4
	8germarium	EC				0	0	5	5	5
	6germarium	EC				0	0	6	6	6
	14germarium	EC				0	0	6	6	6
	10germarium	EC				0	1	0	1	1
	8germarium	EC				0	3	0	3	3
8.2.22; slide1slipR	1germarium	EC				0	3	0	3	3
	3germarium	EC				0	4	0	4	4
	10germarium	EC				0	1	1	2	2
	15germarium	EC				0	1	1	2	2
	8germarium	EC				0	3	1	4	4
	11germarium	EC				0	4	1	5	5
	13germarium	EC				0	1	2	3	3
	9germarium	EC				0	1	3	4	4
	16germarium	EC				0	4	3	7	7
	9germarium	EC				0	3	4	7	7
	7germarium	EC				0	4	4	8	8
	19germarium	EC, FC				0	1	1	2	2	-	-	-	N	Y			Y
	7germarium	EC, FC				0	8	5	13	13	N	N	Y	Y	Y	N		N
	17germarium	EC, FC				0	1	2	3	3	N	Y	Y	Y	Y			Y
ECh2 is size of Ech4, ends there. Clearly defect in egg maturation	13germarium	EC, FC				0	0	1	1	1	N	N	Y	N
some are broken ovarioles; I assumed which germaria went with broken ovarioles	3germarium	EC, FSC				1	1	0	1	2
18&19 have no ovarioles; probably 5 & 20	18germarium	EC, FSC, FC				3	13	0	13	16	-	-	-	Y	Y	N		N
clone rate: 8/33	2germarium	EC, FSC, FC				3	1	0	1	4	Y	Y	Y	Y	N			N
	7germarium	EC, FSC, FC				1	2	0	2	3	Y	Y	Y	Y	Y	Y		N
	11germarium	EC, FSC, FC				4	3	0	3	7	Y	N	Y	Y	Y	Y		Y
12 not real	11germarium	EC, FSC, FC				5	4	0	4	9	Y	Y	Y
CC?	2germarium	EC, FSC, FC				2	6	0	6	8	Y	Y	Y	N	N			Y
clone rate: 19/35	2germarium	EC, FSC, FC				4	4	1	5	9	Y	Y	Y	Y	Y	Y		N
8.2.22; slide2	1germarium	EC, FSC, FC				4	4	1	5	9	N	N	N	N	N	Y		N
	9germarium	EC, FSC, FC				4	3	5	8	12	Y	Y	Y	N	Y			N
abnormal germarium	4germarium	FC				0	0	0	0	0	Y	Y	Y	Y	Y			Y
	12germarium	FC				0	0	0	0	0	N	N	N	N	Y	Y		Y
8.2.22; slide1slipL	1germarium	FC				0	0	0	0	0	N	N	-	Y	N	N		N
	4germarium	FC				0	0	0	0	0	N	Y	Y	N	N	N
	3germarium	FC				0	0	0	0	0	N	Y	Y	Y	N			N
	8germarium	FC				0	0	0	0	0	N	N	Y	Y	N	N		N
no germarium; 18germarium?	5germarium	FC				0	0	0	0	0	-	-	-	Y	Y	N		N
no germarium; 19germarium?	20germarium	FC				0	0	0	0	0	-	-	-	N	Y			Y
torn	5germarium					0	0	0	0	0

## Sheet: Numbers 42Dsha X Aug
n	Clones	%	TOTAL	EC only					EC (+/- FC)					EC, FC					EC, FSC				EC, FSC, FC				EC, FSC (+/- FC)				FSC only	FSC, FC	FSC (+/- FC)	FC (+/- EC)	FC only
135	51	0.377778	n	r1	r1 single	1/2a	2a	sum	r1	r1 single	1/2a	2a	sum	r1	r1 single	1/2a	2a	sum	r1	1/2a	2a	sum	r1	1/2a	2a	sum	r1	1/2a	2a	sum	n	n	n	n	n
# of this clone type			51	18	6	9	4	31	19	7	12	4	35	1	1	3	0	4	0	0	1	1	0	3	6	9	0	3	7	10	0	0	0	10	6
% of all clones			100	35.2941	11.7647	17.6471	7.84314	60.7843	37.2549	13.7255	23.5294	7.84314	68.6275	1.96078	1.96078	5.88235	0	7.84314	0	0	1.96078	1.96078	0	5.88235	11.7647	17.6471	0	5.88235	13.7255	19.6078	0	0	0	19.6078	11.7647
#r1			86	50	6	20		70	51	7	28		79	1	1	8		9	0	0		0	0	7		7	0	7		7
avg. r1			1.68627	2.77778	1	2.22222		2.25806	2.68421	1	2.33333		2.25714	1	1	2.66667		2.25	#DIV/0!	#DIV/0!		0	#DIV/0!	2.33333		0.777778	#DIV/0!	2.33333		0.7
#r2a			84			22	11	33			32	11	43			10	0	10		0	1	1		11	29	40		11	30	41
avg. r2a			1.64706			2.44444	2.75	1.06452			2.66667	2.75	1.22857			3.33333	#DIV/0!	2.5		#DIV/0!	1	1		3.66667	4.83333	4.44444		3.66667	4.28571	4.1
total EC			170	50	6	42	11	103	51	7	60	11	122	1	1	18	0	19	0	0	1	1	0	18	29	47	0	18	30	48
avg. EC			3.33333	2.77778	1	4.66667	2.75	3.32258	2.68421	1	5	2.75	3.48571	1	1	6	#DIV/0!	4.75	#DIV/0!	#DIV/0!	1	1	#DIV/0!	6	4.83333	5.22222	#DIV/0!	6	4.28571	4.8
FSC			31																0	0	1	1	0	12	18	30	0	12	19	31	0	0	0
avg. FSC			0.607843																#DIV/0!	#DIV/0!	1	1	#DIV/0!	4	3	3.33333	#DIV/0!	4	2.71429	3.1	#DIV/0!	#DIV/0!	#DIV/0!
total cells			201																0	0	2	2	0	30	47	77	0	30	49	79
avg. total cells			3.94118																#DIV/0!	#DIV/0!	2	2	#DIV/0!	10	7.83333	8.55556	#DIV/0!	10	7	7.9
EC/FSC			5.48387																#DIV/0!	#DIV/0!	1	1	#DIV/0!	1.5	1.61111	1.56667	#DIV/0!	1.5	1.57895	1.54839
r1/r2a			1.02381			0.909091		2.12121			0.875		1.83721			0.8		0.9		#DIV/0!		0		0.636364		0.175		0.636364		0.170732
Immediate Daughter			8											0	0	0	0	0					0	2	5	7						0		1	1
% Immediate Daughter			15.6863											0	0	0	#DIV/0!	0					#DIV/0!	66.6667	83.3333	77.7778						#DIV/0!		10	16.6667
Terminal E.Ch.			10											0	0	2	0	2					0	3	3	6						0		4	2
% Terminal E.Ch.			19.6078											0	0	66.6667	#DIV/0!	50					#DIV/0!	100	50	66.6667						#DIV/0!		40	33.3333
%r1	%r2a	%FSC
42.7861	41.791	15.4229
HS
			n	%
	ovarioles		135
	clones		51	37.7778
	r1-only (+/- FC)		19	37.2549
	EC (+/- FC)		35	68.6275
	EC, FSC (+/- FC)		10	19.6078
	FSC (+/- FC)		0	0
	FC (+/- EC)		10	19.6078
	EC+FC		4	7.84314
	terminal FC		10	19.6078
	contains r1		34	66.6667
			avg.	cell #	clones
r1-only (+/- FC)		EC	2.68421	51	19
EC (+/- FC)		EC	3.48571	122	35
EC, FSC (+/- FC)		EC	4.8	48	10
		FSC	3.1	31	10
		sum	7.9	79	10
FSC (+/- FC)		FSC	#DIV/0!	0	0
EC+FC		EC	4.75	19	4
		r1		86
		r2a		84
		total		170
		r1:R2a	1.02381
			n	%
	ovarioles		135
	clones		51	37.7778
	r1-only		18	35.2941
	EC-only		31	60.7843
	EC, FSC (+/- FC)		10	19.6078
	FSC (+/- FC)		0	0
	FC-only		6	11.7647
	EC+FC		4	7.84314
	r1+FC		1	1.96078
	terminal FC-only		2	3.92157
	EC+terminal FC-only		2	3.92157
	only term FCs		1	1.96078
	EC + only term FCs		1	1.96078

## Sheet: NM 2021
Notes	Germarium	Type of Clone	1st layer cell (anterior to fas3)	2nd layer cell	3rd layer cell	Total FSCs	r2a	r1	Total Escort	Total Labeled Cells	I	G	1	2	3	4	BS	# eggs occupied
3 not real	4germarium	EC				0	0	1	1	1
	5germarium	EC				0	0	1	1	1
	7germarium	EC				0	0	1	1	1
	8germarium	EC				0	0	1	1	1
	9germarium	EC				0	0	1	1	1
	11germarium	EC				0	0	1	1	1
	14germarium	EC				0	0	1	1	1
	4germarium	EC				0	0	1	1	1
	10germarium	EC				0	0	1	1	1
	13germarium	EC				0	0	1	1	1
6.2.21; slide2slipL	1germarium	EC				0	0	1	1	1
clone rate: 18/46	2germarium	EC				0	0	1	1	1
	6germarium	EC				0	0	1	1	1
	10germarium	EC				0	0	1	1	1
	13germarium	EC				0	0	1	1	1
	14germarium	EC				0	0	1	1	1
	17germarium	EC				0	0	1	1	1
6.2.21; slide1slipL	1germarium	EC	0	0	0	0	0	2	2	2
	10germarium	EC				0	0	2	2	2
	16germarium	EC				0	0	2	2	2
	18germarium	EC				0	0	2	2	2
	4germarium	EC				0	0	2	2	2
	8germarium	EC				0	0	2	2	2
	9germarium	EC				0	0	2	2	2
	12germarium	EC				0	0	2	2	2
	15germarium	EC				0	0	2	2	2
	5germarium	EC				0	0	3	3	3
	8germarium	EC				0	0	3	3	3
CC	9germarium	EC				0	0	3	3	3
	12germarium	EC				0	0	3	3	3
	22germarium	EC				0	0	3	3	3
	3germarium	EC				0	0	3	3	3
	20germarium	EC				0	0	4	4	4
	3germarium	EC				0	0	5	5	5
	17germarium	EC				0	0	5	5	5
	7germarium	EC				0	0	6	6	6
6.2.21; slide1slipR	1germarium	EC				0	1	6	7	7
clone rate: 22/43	2germarium	EC				0	1	5	6	6
	14germarium	EC				0	1	7	8	8
	21germarium	EC				0	2	7	9	9
clone rate: 14/46	2germarium	EC, FC				0	0	1	1	1	N	N	N	N	N	Y	N
	15germarium	EC, FSC, FC				5	0	1	1	6	Y	Y	Y	Y	N	N
	11germarium	EC, FSC, FC				9	3	0	3	12	N	Y	Y	Y	Y		Y
	13germarium	EC, FSC, FC				3	4	0	4	7	N	N	N	N	Y	Y	Y
	16germarium	EC, FSC, FC				6	6	0	6	12	Y	Y	Y	N	Y	Y	N
	15germarium	EC, FSC, FC				3	4	1	5	8	Y	Y	Y	N	N	N	N
CC	11germarium	EC, FSC, FC				2	4	5	9	11	Y	Y	Y	Y	N	Y	N
	12germarium	FC				0	0	0	0	0	N	N	N	N	Y	Y	Y
	6germarium	FC				0	0	0	0	0	N	Y	Y	Y	N	N	N
	19germarium	FC				0	0	0	0	0	N	N	N	N	Y	Y	Y
	5germarium	FC				0	0	0	0	0	N	N	Y	Y	Y	N	N
	16germarium	FC				0	0	0	0	0	N	N	N	N	Y	Y	N
	18germarium	FC				0	0	0	0	0	N	N	Y	Y	Y	N	N
	7germarium	FSC, FC				5	0	0	0	5	Y	Y	Y	N	N		N

## Sheet: Numbers NM 2021
n	Clones	%	TOTAL	EC only					EC (+/- FC)					EC, FC					EC, FSC				EC, FSC, FC				EC, FSC (+/- FC)				FSC only	FSC, FC	FSC (+/- FC)	FC (+/- EC)	FC only
135	54	0.4	n	r1	r1 single	1/2a	2a	sum	r1	r1 single	1/2a	2a	sum	r1	r1 single	1/2a	2a	sum	r1	1/2a	2a	sum	r1	1/2a	2a	sum	r1	1/2a	2a	sum	n	n	n	n	n
# of this clone type			54	36	17	4	0	40	37	18	4	0	41	1	1	0	0	1	0	0	0	0	1	2	3	6	1	2	3	6	0	1	1	7	6
% of all clones			100	66.6667	31.4815	7.40741	0	74.0741	68.5185	33.3333	7.40741	0	75.9259	1.85185	1.85185	0	0	1.85185	0	0	0	0	1.85185	3.7037	5.55556	11.1111	1.85185	3.7037	5.55556	11.1111	0	1.85185	1.85185	12.963	11.1111
#r1			106	73	17	25		98	74	18	25		99	1	1	0		1	0	0		0	1	6		7	1	6		7
avg. r1			1.96296	2.02778	1	6.25		2.45	2	1	6.25		2.41463	1	1	#DIV/0!		1	#DIV/0!	#DIV/0!		#DIV/0!	1	3		1.16667	1	3		1.16667
#r2a			26			5	0	5			5	0	5			0	0	0		0	0	0		8	13	21		8	13	21
avg. r2a			0.481481			1.25	#DIV/0!	0.125			1.25	#DIV/0!	0.121951			#DIV/0!	#DIV/0!	0		#DIV/0!	#DIV/0!	#DIV/0!		4	4.33333	3.5		4	4.33333	3.5
total EC			132	73	17	30	0	103	74	18	30	0	104	1	1	0	0	1	0	0	0	0	1	14	13	28	1	14	13	28
avg. EC			2.44444	2.02778	1	7.5	#DIV/0!	2.575	2	1	7.5	#DIV/0!	2.53659	1	1	#DIV/0!	#DIV/0!	1	#DIV/0!	#DIV/0!	#DIV/0!	#DIV/0!	1	7	4.33333	4.66667	1	7	4.33333	4.66667
FSC			33																0	0	0	0	5	5	18	28	5	5	18	28	0	5	5
avg. FSC			0.611111																#DIV/0!	#DIV/0!	#DIV/0!	#DIV/0!	5	2.5	6	4.66667	5	2.5	6	4.66667	#DIV/0!	5	5
total cells			165																0	0	0	0	6	19	31	56	6	19	31	56
avg. total cells			3.05556																#DIV/0!	#DIV/0!	#DIV/0!	#DIV/0!	6	9.5	10.3333	9.33333	6	9.5	10.3333	9.33333
EC/FSC			4																#DIV/0!	#DIV/0!	#DIV/0!	#DIV/0!	0.2	2.8	0.722222	1	0.2	2.8	0.722222	1
r1/r2a			4.07692			5		19.6			5		19.8			#DIV/0!		#DIV/0!		#DIV/0!		#DIV/0!		0.75		0.333333		0.75		0.333333
Immediate Daughter			5											0	1	0	0	0					1	2	1	4						1		0	0
% Immediate Daughter			9.25926											0	100	#DIV/0!	#DIV/0!	0					100	100	33.3333	66.6667						100		0	0
Terminal E.Ch.			7											0	1	0	0	0					0	1	3	4						0		3	3
% Terminal E.Ch.			12.963											0	100	#DIV/0!	#DIV/0!	0					0	50	100	66.6667						0		42.8571	50
%r1	%r2a	%FSC
64.2424	15.7576	20
HS 33C, 12 min
			n	%
	ovarioles		135
	clones		54	40
	r1-only (+/- FC)		37	68.5185
	EC (+/- FC)		41	75.9259
	EC, FSC (+/- FC)		6	11.1111
	FSC (+/- FC)		1	1.85185
	FC (+/- EC)		7	12.963
	EC+FC		1	1.85185
	terminal FC		7	12.963
	contains r1		44	81.4815
			avg.	cell #	clones
r1-only (+/- FC)		EC	2	74	37
EC (+/- FC)		EC	2.53659	104	41
EC, FSC (+/- FC)		EC	4.66667	28	6
		FSC	4.66667	28	6
		sum	9.33333	56	6
FSC (+/- FC)		FSC	5	5	1
EC+FC		EC	1	1	1
		r1		106
		r2a		26
		total		132
		r1:R2a	4.07692
			n	%
	ovarioles		135
	clones		54	40
	r1-only		36	66.6667
	EC-only		40	74.0741
	EC, FSC (+/- FC)		6	11.1111
	FSC (+/- FC)		1	1.85185
	FC-only		6	11.1111
	EC+FC		1	1.85185
	r1+FC		1	1.85185
	terminal FC-only		3	5.55556
	EC+terminal FC-only		0	0
	only term FCs		1	1.85185
	EC + only term FCs		3	5.55556

## Sheet: 2020 42Dsha
Notes	Germarium	Type of Clone	1st layer cell (anterior to fas3)	2nd layer cell	3rd layer cell	Total FSCs	r2a	r1	Total Escort	Total Labeled Cells	I	FC daughter? (not immediate)	G	1	2	3	4	5	BS
	15germarium	EC				0	0	1	1	1
	8germarium	EC				0	0	1	1	1
	7germarium	EC				0	0	1	1	1
	22germarium	EC				0	0	1	1	1
	8germarium	EC				0	0	1	1	1	N	Y	N	N	N	N	N	N
1 is great image	2germarium	EC				0	0	2	2	2
	3germarium	EC				0	0	2	2	2
	14germarium	EC				0	0	2	2	2
	18germarium	EC				0	0	2	2	2
	4germarium	EC				0	0	2	2	2
5.28.20; slide3slipR	1germarium	EC				0	0	2	2	2
	4germarium	EC				0	0	2	2	2
	8germarium	EC				0	0	2	2	2
16 is repeat	17germarium	EC				0	0	2	2	2
	9germarium	EC				0	0	3	3	3
	10germarium	EC				0	0	3	3	3
	14germarium	EC				0	0	3	3	3
	5germarium	EC				0	0	4	4	4
	6germarium	EC				0	0	4	4	4
	20germarium	EC				0	0	4	4	4
	4germarium	EC				0	0	6	6	6
bullseye view of germarium	13germarium	EC				0	1	0	1	1
	17germarium	EC				0	1	0	1	1
	3germarium	EC				0	1	1	2	2
	16germarium	EC				0	1	2	3	3
	15germarium	EC				0	1	2	3	3
Where is 2b cyst?	8germarium	EC				0	1	3	4	4
	13germarium	EC				0	1	5	6	6	N	Y	N	Y	Y	Y	Y	Y	Y
	5germarium	EC				0	2	2	4	4	N	Y	N	N	N	N	N	N
good 2a clone	12germarium	EC				0	3	0	3	3
	6germarium	EC				0	3	1	4	4
	4germarium	EC				0	3	1	4	4	N	Y	N	N	N	N	N	Y
	24germarium	EC				0	3	2	5	5
	11germarium	EC				0	4	0	4	4
	6germarium	EC				0	4	5	9	9
	5germarium	EC				0	9	4	13	13
	2germarium	EC, FC				0	0	2	2	2	N	Y	N	N	N	N	N	Y	N
FC GFP is faint	9germarium	EC, FC				0	0	3	3	3	N	Y	N	N	N	N	Y		N
	21germarium	EC, FC				0	0	3	3	3	N	Y	N	N	N	N	N	Y
	11germarium	EC, FC				0	2	0	2	2	N	Y	N	Y	Y	N	N		N
	7germarium	EC, FC				0	3	3	6	6	N	Y	N	N	Y	N	Y		Y
	10germarium	EC, FSC				1	4	1	5	6
	10germarium	EC, FSC, FC				8	3	0	3	11	Y	Y	Y	Y	Y	N	Y	Y	N
	19germarium	EC, FSC, FC				5	5	0	5	10	Y	Y	Y	Y	Y	Y	Y	Y	N
	2germarium	EC, FSC, FC				6	3	2	5	11	N	Y	N	N	N	N	Y		Y
	7germarium	EC, FSC, FC				4	3	3	6	10	Y	Y	Y	Y	Y	Y	Y	N
	12germarium	EC, FSC, FC				9	5	3	8	17	Y	N
	6germarium	EC, FSC, FC				2	0	4	4	6	N	Y	Y	Y	Y	Y	Y	Y	Y
	3germarium	FC				0	0	0	0	0	N	Y	N	N	N	N	N	Y	N
	10germarium	FC				0	0	0	0	0	N	Y	N	N	N	N	N	Y	Y
	9germarium	FC				0	0	0	0	0	N	Y	N	Y	Y	Y	N	Y
	23germarium	FC				0	0	0	0	0	N	Y	N	N	Y	N	N
	7germarium	FC				0	0	0	0	0	N	Y	N	N	N	Y	Y		N
5.28.20; slide1slipL	1ovariole	FC	0	0	0	0	0	0	0	0	N	Y	N	N	N	N	Y		Y
	12germarium	FC				0	0	0	0	0	N	Y	N	N	N	N	Y		Y
long stalks	2germarium	FC				0	0	0	0	0	N	Y	N	N	N	Y	Y		Y
	18germarium	FC				0	0	0	0	0	N	Y	N	N	N	N	Y		Y
	11germarium	FSC, FC				3	0	0	0	3	Y	Y	Y	Y	Y	Y	Y	Y
		TOTAL				38	66	102	168	206
		%				18.4466	32.0388	49.5146	81.5534

## Sheet: Numbers 2020 42Dsha
n	Clones	%	TOTAL	EC only					EC (+/- FC)					EC, FC					EC, FSC				EC, FSC, FC				EC, FSC (+/- FC)				FSC only	FSC, FC	FSC (+/- FC)	FC (+/- EC)	FC only
140	58	0.414286	n	r1	r1 single	1/2a	2a	sum	r1	r1 single	1/2a	2a	sum	r1	r1 single	1/2a	2a	sum	r1	1/2a	2a	sum	r1	1/2a	2a	sum	r1	1/2a	2a	sum	n	n	n	n	n
# of this clone type			58	21	5	11	4	36	24	5	12	5	41	3	0	1	1	5	0	1	0	1	1	3	2	6	1	4	2	7	0	1	1	14	9
% of all clones			100	36.2069	8.62069	18.9655	6.89655	62.069	41.3793	8.62069	20.6897	8.62069	70.6897	5.17241	0	1.72414	1.72414	8.62069	0	1.72414	0	1.72414	1.72414	5.17241	3.44828	10.3448	1.72414	6.89655	3.44828	12.069	0	1.72414	1.72414	24.1379	15.5172
#r1			102	50	5	28		78	58	5	31		89	8	0	3		11	0	1		1	4	8		12	4	9		13
avg. r1			1.75862	2.38095	1	2.54545		2.16667	2.41667	1	2.58333		2.17073	2.66667	#DIV/0!	3		2.2	#DIV/0!	1		1	4	2.66667		2	4	2.25		1.85714
#r2a			66			29	9	38			32	11	43			3	2	5		4	0	4		11	8	19		15	8	23
avg. r2a			1.13793			2.63636	2.25	1.05556			2.66667	2.2	1.04878			3	2	1		4	#DIV/0!	4		3.66667	4	3.16667		3.75	4	3.28571
total EC			168	50	5	57	9	116	58	5	63	11	132	8	0	6	2	16	0	5	0	5	4	19	8	31	4	24	8	36
avg. EC			2.89655	2.38095	1	5.18182	2.25	3.22222	2.41667	1	5.25	2.2	3.21951	2.66667	#DIV/0!	6	2	3.2	#DIV/0!	5	#DIV/0!	5	4	6.33333	4	5.16667	4	6	4	5.14286
FSC			38																0	1	0	1	2	19	13	34	2	20	13	35	0	3	3
avg. FSC			0.655172																#DIV/0!	1	#DIV/0!	1	2	6.33333	6.5	5.66667	2	5	6.5	5	#DIV/0!	3	3
total cells			206																0	6	0	6	6	38	21	65	6	44	21	71
avg. total cells			3.55172																#DIV/0!	6	#DIV/0!	6	6	12.6667	10.5	10.8333	6	11	10.5	10.1429
EC/FSC			4.42105																#DIV/0!	5	#DIV/0!	5	2	1	0.615385	0.911765	2	1.2	0.615385	1.02857
r1/r2a			1.54545			0.965517		2.05263			0.96875		2.06977			1		2.2		0.25		0.25		0.727273		0.631579		0.6		0.565217
Immediate Daughter			5											0	0	0	0	0					0	2	2	4						1		0	0
% Immediate Daughter			8.62069											0	#DIV/0!	0	0	0					0	66.6667	100	66.6667						100		0	0
Terminal E.Ch.			17											3	0	1	0	4					1	1	2	4						1		12	8
% Terminal E.Ch.			29.3103											100	#DIV/0!	100	0	80					100	33.3333	100	66.6667						100		85.7143	88.8889
%r1	%r2a	%FSC
49.5146	32.0388	18.4466
HS 33C, 12 min
			n	%
	ovarioles		140
	clones		58	41.4286
	r1-only (+/- FC)		24	41.3793
	EC (+/- FC)		41	70.6897
	EC, FSC (+/- FC)		7	12.069
	FSC (+/- FC)		1	1.72414
	FC (+/- EC)		14	24.1379
	EC+FC		5	8.62069
	terminal FC		17	29.3103
	contains r1		41	70.6897
			avg.	cell #	clones
r1-only (+/- FC)		EC	2.41667	58	24
EC (+/- FC)		EC	3.21951	132	41
EC, FSC (+/- FC)		EC	5.14286	36	7
		FSC	5	35	7
		sum	10.1429	71	7
FSC (+/- FC)		FSC	3	3	1
EC+FC		EC	3.2	16	5
		r1		102
		r2a		66
		total		168
		r1:R2a	1.54545
			n	%
	ovarioles		140
	clones		58	41.4286
	r1-only		21	36.2069
	EC-only		36	62.069
	EC, FSC (+/- FC)		7	12.069
	FSC (+/- FC)		1	1.72414
	FC-only		9	15.5172
	EC+FC		5	8.62069
	r1+FC		3	5.17241
	terminal FC-only		8	13.7931
	EC+terminal FC-only		4	6.89655
	only term FCs		7	12.069
	EC + only term FCs		3	5.17241

[truncated: 14 more sheets: 40ANM (cycE), Numbers 40ANM (cycE), 40ANM Nov 2021, Numbers 40ANM Nov 2021, 2019 40ANM, Numbers 2019 40ANM, 40ANM Aug23, Numbers 40ANM Aug23, 2018 82BNM, Numbers 2018 82BNM, 42Dsha Sept 22, Numbers 42Dsha Sept 22, 42Dsha March23, Numbers 42Dsha March23]
