# Supplementary material for: Regulation of somatic stem cell development through positional and proliferative signals during Drosophila melanogaster pupal ovary development resembles the framework governing adult stem cell behavior
Source: Genetics. 2026 May 12;233(2):iyag093. doi: 10.1093/genetics/iyag093 (PMC13291918; doi:10.1093/genetics/iyag093)
Supplement: iyag093_Supplementary_Data [file iyag093_Supplementary_Data.zip › Supplementary_File_1_GENETICS-2026-308979/Final Raw Data Spreadsheets/Compilation of Numbers - Figure 8 yki hpo -5d.xlsx]

## Sheet: Yki Jan 22
Notes	Germarium	Type of Clone	1st layer cell (anterior to fas3)	2nd layer cell	3rd layer cell	Total FSCs	r2a	r1	Total Escort	Total Labeled Cells	I	G	1	2	3	4	5	BS	# eggs occupied
clone rate: 4/35	2germarium	EC				0	0	1	1	1
	3germarium	EC				0	0	1	1	1
1.5.22; slide2slipL	1germarium	EC				0	0	1	1	1
clone rate: 2/32	2germarium	EC				0	0	1	1	1
1.5.22; slide2slipR	1germarium	EC				0	0	1	1	1
clone rate: 4/42	2germarium	EC				0	0	1	1	1
1.5.22; slide3slipR	1germarium	EC				0	0	1	1	1
1.5.22; slide4slipL	1germarium	EC				0	0	1	1	1
clone rate: 12/33	2germarium	EC				0	0	1	1	1
	3germarium	EC				0	0	1	1	1
	4germarium	EC				0	0	1	1	1
1/2A cusp	5germarium	EC				0	0	1	1	1
	6germarium	EC				0	0	1	1	1
	8germarium	EC				0	0	1	1	1
	11germarium	EC				0	0	1	1	1
	12germarium	EC				0	0	1	1	1
1.5.22; slide4slipR	1germarium	EC				0	0	1	1	1
clone rate: 15/32	2germarium	EC				0	0	1	1	1
	4germarium	EC				0	0	1	1	1
	8germarium	EC				0	0	1	1	1
	11germarium	EC				0	0	1	1	1
	14germarium	EC				0	0	1	1	1
	15germarium	EC				0	0	1	1	1
1.10.22; slide1	1germarium	EC				0	0	1	1	1
	4germarium	EC				0	0	1	1	1
	6germarium	EC				0	0	1	1	1
	7germarium	EC				0	0	1	1	1
	8germarium	EC				0	0	1	1	1
	11germarium	EC				0	0	1	1	1
	12germarium	EC				0	0	1	1	1
	13germarium	EC				0	0	1	1	1
1.5.22; slide1slipL	1germarium	EC				0	0	2	2	2
	4germarium	EC				0	0	2	2	2
	7germarium	EC				0	0	2	2	2
	7germarium	EC				0	0	2	2	2
	12germarium	EC				0	0	2	2	2
	13germarium	EC				0	0	2	2	2
clone rate: 13/36	2germarium	EC				0	0	2	2	2
	3germarium	EC				0	0	2	2	2
	10germarium	EC				0	0	2	2	2
	3germarium	EC				0	0	3	3	3
	10germarium	EC				0	0	3	3	3
	5germarium	EC				0	0	3	3	3
	9germarium	EC				0	0	3	3	3
	9germarium	EC				0	1	0	1	1
	6germarium	EC				0	1	1	2	2
	9germarium	EC				0	1	2	3	3
	5germarium	EC				0	2	1	3	3
2&3 are stalk; 4 is abnormal polar cell/Fas3	10germarium	EC, FC				0	1	1	2	2	N	N	N	Y	Y	Y	N	N
1.5.22; slide3slipL	1germarium	FC				0	0	0	0	0	N	N	N	Y	N	N
abnormal Fas3, small clone	3germarium	FC				0	0	0	0	0	N	Y	N	N	N	N
	4germarium	FC				0	0	0	0	0	Y	N	N	N	N	N
clone rate: 1/25	good r1								0	0
clone rate: 1/39									0	0

## Sheet: Numbers Yki Jan 22
n	Clones	%	TOTAL	EC only					EC (+/- FC)					EC, FC					EC, FSC				EC, FSC, FC				EC, FSC (+/- FC)				FSC only	FSC, FC	FSC (+/- FC)	FC (+/- EC)	FC only
274	51	0.186131	n	r1	r1 single	1/2a	2a	sum	r1	r1 single	1/2a	2a	sum	r1	r1 single	1/2a	2a	sum	r1	1/2a	2a	sum	r1	1/2a	2a	sum	r1	1/2a	2a	sum	n	n	n	n	n
# of this clone type			51	44	31	3	1	48	44	31	4	1	49	0	0	1	0	1	0	0	0	0	0	0	0	0	0	0	0	0	0	0	0	4	3
% of all clones			100	86.2745	60.7843	5.88235	1.96078	94.1176	86.2745	60.7843	7.84314	1.96078	96.0784	0	0	1.96078	0	1.96078	0	0	0	0	0	0	0	0	0	0	0	0	0	0	0	7.84314	5.88235
#r1			66	61	31	4		65	61	31	5		66	0	0	1		1	0	0		0	0	0		0	0	0		0
avg. r1			1.29412	1.38636	1	1.33333		1.35417	1.38636	1	1.25		1.34694	#DIV/0!	#DIV/0!	1		1	#DIV/0!	#DIV/0!		#DIV/0!	#DIV/0!	#DIV/0!		#DIV/0!	#DIV/0!	#DIV/0!		#DIV/0!
#r2a			6			4	1	5			5	1	6			1	0	1		0	0	0		0	0	0		0	0	0
avg. r2a			0.117647			1.33333	1	0.104167			1.25	1	0.122449			1	#DIV/0!	1		#DIV/0!	#DIV/0!	#DIV/0!		#DIV/0!	#DIV/0!	#DIV/0!		#DIV/0!	#DIV/0!	#DIV/0!
total EC			72	61	31	8	1	70	61	31	10	1	72	0	0	2	0	2	0	0	0	0	0	0	0	0	0	0	0	0
avg. EC			1.41176	1.38636	1	2.66667	1	1.45833	1.38636	1	2.5	1	1.46939	#DIV/0!	#DIV/0!	2	#DIV/0!	2	#DIV/0!	#DIV/0!	#DIV/0!	#DIV/0!	#DIV/0!	#DIV/0!	#DIV/0!	#DIV/0!	#DIV/0!	#DIV/0!	#DIV/0!	#DIV/0!
FSC			0																0	0	0	0	0	0	0	0	0	0	0	0	0	0	0
avg. FSC			0																#DIV/0!	#DIV/0!	#DIV/0!	#DIV/0!	#DIV/0!	#DIV/0!	#DIV/0!	#DIV/0!	#DIV/0!	#DIV/0!	#DIV/0!	#DIV/0!	#DIV/0!	#DIV/0!	#DIV/0!
total cells			72																0	0	0	0	0	0	0	0	0	0	0	0
avg. total cells			1.41176																#DIV/0!	#DIV/0!	#DIV/0!	#DIV/0!	#DIV/0!	#DIV/0!	#DIV/0!	#DIV/0!	#DIV/0!	#DIV/0!	#DIV/0!	#DIV/0!
EC/FSC			#DIV/0!																#DIV/0!	#DIV/0!	#DIV/0!	#DIV/0!	#DIV/0!	#DIV/0!	#DIV/0!	#DIV/0!	#DIV/0!	#DIV/0!	#DIV/0!	#DIV/0!
r1/r2a			11			1		13			1		11			1		1		#DIV/0!		#DIV/0!		#DIV/0!		#DIV/0!		#DIV/0!		#DIV/0!
Immediate Daughter			1											0	0	0	0	0					0	0	0	0						0		1	1
% Immediate Daughter			1.96078											#DIV/0!	#DIV/0!	0	#DIV/0!	0					#DIV/0!	#DIV/0!	#DIV/0!	#DIV/0!						#DIV/0!		25	33.3333
Terminal E.Ch.			0											0	0	0	0	0					0	0	0	0						0		0	0
% Terminal E.Ch.			0											#DIV/0!	#DIV/0!	0	#DIV/0!	0					#DIV/0!	#DIV/0!	#DIV/0!	#DIV/0!						#DIV/0!		0	0
%r1	%r2a	%FSC
91.6667	8.33333	0
HS
			n	%
	ovarioles		274
	clones		51	18.6131
	r1-only (+/- FC)		44	86.2745
	EC (+/- FC)		49	96.0784
	EC, FSC (+/- FC)		0	0
	FSC (+/- FC)		0	0
	FC (+/- EC)		4	7.84314
	EC+FC		1	1.96078
	terminal FC		0	0
	contains r1		48	94.1176
			avg.	cell #	clones
r1-only (+/- FC)		EC	1.38636	61	44
EC (+/- FC)		EC	1.46939	72	49
EC, FSC (+/- FC)		EC	#DIV/0!	0	0
		FSC	#DIV/0!	0	0
		sum	#DIV/0!	0	0
FSC (+/- FC)		FSC	#DIV/0!	0	0
EC+FC		EC	2	2	1
		r1		66
		r2a		6
		total		72
		r1:R2a	11
			n	%
	ovarioles		274
	clones		51	18.6131
	r1-only		44	86.2745
	EC-only		48	94.1176
	EC, FSC (+/- FC)		0	0
	FSC (+/- FC)		0	0
	FC-only		3	5.88235
	EC+FC		1	1.96078
	r1+FC		0	0
	terminal FC-only		0	0
	EC+terminal FC-only		0	0

## Sheet: yki
Coverslip	Notes	Germarium	Type of Clone	1st layer cell (anterior to fas3)	2nd layer cell	3rd layer cell	Total FSCs	r2a	r1	Total Escort	Total Labeled Cells	I	G	1	2	3	4	5	BS	# eggs occupied
3.13.23; slide1slipR	3.13.23; slide1slipR	1germarium	EC				0	0	1	1	1
3.13.23; slide2slipR	3.13.23; slide2slipR	1germarium	EC				0	0	1	1	1									ECh3 damaged; cyst squeezed out like toothpaste
3.13.23; slide3slipR	3.13.23; slide3slipR	1germarium	EC				0	0	1	1	1
3.13.23; slide3slipR	clone rate: 4/37	2germarium	EC				0	0	1	1	1
3.13.23; slide3slipR		4germarium	EC				0	0	1	1	1
3.13.23; slide3slipL	clone rate: 2/37	7germarium	EC				0	0	2	2	2
3.13.23; slide3slipR		3germarium	EC				0	1	1	2	2
3.13.23; slide3slipL	3.13.23; slide3slipL	1germarium	FC				0	0	0	0	0	N	N	N	N	N	Y		Y
3.13.23; slide1slipR	single ImmD; FSC has Fas3?	2germarium	FSC, FC				1	0	0	0	1	Y	N
3.13.23; slide1slipR	clone rate: 2/30						0	0	0	0	0
3.13.23; slide2slipR	clone rate: 1/34

## Sheet: Numbers yki
n	Clones	%	TOTAL	EC only					EC (+/- FC)					EC, FC					EC, FSC				EC, FSC, FC				EC, FSC (+/- FC)				FSC only	FSC, FC	FSC (+/- FC)	FC (+/- EC)	FC only
138	9	0.0652174	n	r1	r1 single	1/2a	2a	sum	r1	r1 single	1/2a	2a	sum	r1	r1 single	1/2a	2a	sum	r1	1/2a	2a	sum	r1	1/2a	2a	sum	r1	1/2a	2a	sum	n	n	n	n	n
# of this clone type			9	6	5	1	0	7	6	5	1	0	7	0	0	0	0	0	0	0	0	0	0	0	0	0	0	0	0	0	0	1	1	1	1
% of all clones			100	66.6667	55.5556	11.1111	0	77.7778	66.6667	55.5556	11.1111	0	77.7778	0	0	0	0	0	0	0	0	0	0	0	0	0	0	0	0	0	0	11.1111	11.1111	11.1111	11.1111
#r1			8	7	5	1		8	7	5	1		8	0	0	0		0	0	0		0	0	0		0	0	0		0
avg. r1			0.888889	1.16667	1	1		1.14286	1.16667	1	1		1.14286	#DIV/0!	#DIV/0!	#DIV/0!		#DIV/0!	#DIV/0!	#DIV/0!		#DIV/0!	#DIV/0!	#DIV/0!		#DIV/0!	#DIV/0!	#DIV/0!		#DIV/0!
#r2a			1			1	0	1			1	0	1			0	0	0		0	0	0		0	0	0		0	0	0
avg. r2a			0.111111			1	#DIV/0!	0.142857			1	#DIV/0!	0.142857			#DIV/0!	#DIV/0!	#DIV/0!		#DIV/0!	#DIV/0!	#DIV/0!		#DIV/0!	#DIV/0!	#DIV/0!		#DIV/0!	#DIV/0!	#DIV/0!
total EC			9	7	5	2	0	9	7	5	2	0	9	0	0	0	0	0	0	0	0	0	0	0	0	0	0	0	0	0
avg. EC			1	1.16667	1	2	#DIV/0!	1.28571	1.16667	1	2	#DIV/0!	1.28571	#DIV/0!	#DIV/0!	#DIV/0!	#DIV/0!	#DIV/0!	#DIV/0!	#DIV/0!	#DIV/0!	#DIV/0!	#DIV/0!	#DIV/0!	#DIV/0!	#DIV/0!	#DIV/0!	#DIV/0!	#DIV/0!	#DIV/0!
FSC			1																			0	0	0	0	0	0	0	0	0	0	1	1
avg. FSC			0.111111																#DIV/0!	#DIV/0!	#DIV/0!	#DIV/0!	#DIV/0!	#DIV/0!	#DIV/0!	#DIV/0!	#DIV/0!	#DIV/0!	#DIV/0!	#DIV/0!	#DIV/0!	1	1
total cells			10																0	0	0	0	0	0	0	0	0	0	0	0
avg. total cells			1.11111																#DIV/0!	#DIV/0!	#DIV/0!	#DIV/0!	#DIV/0!	#DIV/0!	#DIV/0!	#DIV/0!	#DIV/0!	#DIV/0!	#DIV/0!	#DIV/0!
EC/FSC			9																#DIV/0!	#DIV/0!	#DIV/0!	#DIV/0!	#DIV/0!	#DIV/0!	#DIV/0!	#DIV/0!	#DIV/0!	#DIV/0!	#DIV/0!	#DIV/0!
r1/r2a			8			1		8			1		8			#DIV/0!		#DIV/0!		#DIV/0!		#DIV/0!		#DIV/0!		#DIV/0!		#DIV/0!		#DIV/0!
Immediate Daughter			1											0	0	0	0	0					0	0	0	0						1		0	0
% Immediate Daughter			11.1111											#DIV/0!	#DIV/0!	#DIV/0!	#DIV/0!	#DIV/0!					#DIV/0!	#DIV/0!	#DIV/0!	#DIV/0!						100		0	0
Terminal E.Ch.			1											0	0	0	0	0					0	0	0	0						0		1	1
% Terminal E.Ch.			11.1111											#DIV/0!	#DIV/0!	#DIV/0!	#DIV/0!	#DIV/0!					#DIV/0!	#DIV/0!	#DIV/0!	#DIV/0!						0		100	100
%r1	%r2a	%FSC
80	10	10
HS
			n	%
	ovarioles		138
	clones		9	6.52174
	r1-only (+/- FC)		6	66.6667
	EC (+/- FC)		7	77.7778
	EC, FSC (+/- FC)		0	0
	FSC (+/- FC)		1	11.1111
	FC (+/- EC)		1	11.1111
	EC+FC		0	0
	terminal FC		1	11.1111
	contains r1		7	77.7778
			avg.	cell #	clones
r1-only (+/- FC)		EC	1.16667	7	6
EC (+/- FC)		EC	1.28571	9	7
EC, FSC (+/- FC)		EC	#DIV/0!	0	0
		FSC	#DIV/0!	0	0
		sum	#DIV/0!	0	0
FSC (+/- FC)		FSC	1	1	1
EC+FC		EC	#DIV/0!	0	0
		r1		8
		r2a		1
		total		9
		r1:R2a	8
			n	%
	ovarioles		138
	clones		9	6.52174
	r1-only		6	66.6667
	EC-only		7	77.7778
	EC, FSC (+/- FC)		0	0
	FSC (+/- FC)		1	11.1111
	FC-only		1	11.1111
	EC+FC		0	0
	r1+FC		0	0
	terminal FC-only		1	11.1111
	EC+terminal FC-only		0	0
	only term FCs		1	11.1111
	EC + only term FCs		0	0

## Sheet: yki A
Coverslip	Notes	Germarium	Type of Clone	1st layer cell (anterior to fas3)	2nd layer cell	3rd layer cell	Total FSCs	r2a	r1	Total Escort	Total Labeled Cells	I	G	1	2	3	4	5	BS	# eggs occupied
3.19.23; slide1slipR	3.19.23; slide1slipR	1germarium	EC				0	0	1	1	1
3.19.23; slide1slipR	clone rate: 11/37	2germarium	EC				0	0	1	1	1
3.19.23; slide1slipR		5germarium	EC				0	0	1	1	1
3.19.23; slide1slipR		6germarium	EC				0	0	1	1	1
3.19.23; slide1slipR		7germarium	EC				0	0	1	1	1
3.19.23; slide1slipR		8germarium	EC				0	0	1	1	1
3.19.23; slide1slipR		10germarium	EC				0	0	1	1	1
3.19.23; slide2slipR	clone rate: 12/36	2germarium	EC				0	0	1	1	1
3.19.23; slide2slipR		3germarium	EC				0	0	1	1	1
3.19.23; slide2slipR		5germarium	EC				0	0	1	1	1
3.19.23; slide2slipR		8germarium	EC				0	0	1	1	1
3.19.23; slide2slipR		9germarium	EC				0	0	1	1	1
3.19.23; slide2slipR		11germarium	EC				0	0	1	1	1
3.19.23; slide2slipR		12germarium	EC				0	0	1	1	1
3.19.23; slide2slipR		13germarium	EC				0	0	1	1	1
3.19.23; slide1slipR		11germarium	EC				0	0	2	2	2
3.19.23; slide2slipR	3.19.23; slide2slipR	1germarium	EC				0	0	2	2	2
3.19.23; slide2slipR		10germarium	EC				0	0	3	3	3
3.19.23; slide1slipR		4germarium	EC				0	0	4	4	4
3.19.23; slide1slipR		3germarium	EC				0	1	4	5	5
3.19.23; slide1slipR		9germarium	EC				0	1	6	7	7
3.19.23; slide1slipL	3.19.23; slide1slipL	1germarium	EC, FSC, FC				1	1	0	1	2	N	N	Y	N				N
3.19.23; slide2slipR	ECh3 is polar/stalk only	4germarium	FC				0	0	0	0	0	N	N	N	N	Y	Y		Y
3.19.23; slide2slipR	ECh3 small clone	6germarium	FC				0	0	0	0	0	N	N	N	N	Y	Y		N
3.19.23; slide1slipL	clone rate: 1/34	2germarium	TF				0	0	0	0	0

## Sheet: Numbers yki A
n	Clones	%	TOTAL	EC only					EC (+/- FC)					EC, FC					EC, FSC				EC, FSC, FC				EC, FSC (+/- FC)				FSC only	FSC, FC	FSC (+/- FC)	FC (+/- EC)	FC only
107	24	0.224299	n	r1	r1 single	1/2a	2a	sum	r1	r1 single	1/2a	2a	sum	r1	r1 single	1/2a	2a	sum	r1	1/2a	2a	sum	r1	1/2a	2a	sum	r1	1/2a	2a	sum	n	n	n	n	n
# of this clone type			24	19	15	2	0	21	19	15	2	0	21	0	0	0	0	0	0	0	0	0	0	0	1	1	0	0	1	1	0	0	0	2	2
% of all clones			100	79.1667	62.5	8.33333	0	87.5	79.1667	62.5	8.33333	0	87.5	0	0	0	0	0	0	0	0	0	0	0	4.16667	4.16667	0	0	4.16667	4.16667	0	0	0	8.33333	8.33333
#r1			36	26	15	10		36	26	15	10		36	0	0	0		0	0	0		0	0	0		0	0	0		0
avg. r1			1.5	1.36842	1	5		1.71429	1.36842	1	5		1.71429	#DIV/0!	#DIV/0!	#DIV/0!		#DIV/0!	#DIV/0!	#DIV/0!		#DIV/0!	#DIV/0!	#DIV/0!		0	#DIV/0!	#DIV/0!		0
#r2a			3			2	0	2			2	0	2			0	0	0		0	0	0		0	1	1		0	1	1
avg. r2a			0.125			1	#DIV/0!	0.0952381			1	#DIV/0!	0.0952381			#DIV/0!	#DIV/0!	#DIV/0!		#DIV/0!	#DIV/0!	#DIV/0!		#DIV/0!	1	1		#DIV/0!	1	1
total EC			39	26	15	12	0	38	26	15	12	0	38	0	0	0	0	0	0	0	0	0	0	0	1	1	0	0	1	1
avg. EC			1.625	1.36842	1	6	#DIV/0!	1.80952	1.36842	1	6	#DIV/0!	1.80952	#DIV/0!	#DIV/0!	#DIV/0!	#DIV/0!	#DIV/0!	#DIV/0!	#DIV/0!	#DIV/0!	#DIV/0!	#DIV/0!	#DIV/0!	1	1	#DIV/0!	#DIV/0!	1	1
FSC			1																0	0	0	0	0	0	1	1	0	0	1	1	0	0	0
avg. FSC			0.0416667																#DIV/0!	#DIV/0!	#DIV/0!	#DIV/0!	#DIV/0!	#DIV/0!	1	1	#DIV/0!	#DIV/0!	1	1	#DIV/0!	#DIV/0!	#DIV/0!
total cells			40																0	0	0	0	0	0	2	2	0	0	2	2
avg. total cells			1.66667																#DIV/0!	#DIV/0!	#DIV/0!	#DIV/0!	#DIV/0!	#DIV/0!	2	2	#DIV/0!	#DIV/0!	2	2
EC/FSC			39																#DIV/0!	#DIV/0!	#DIV/0!	#DIV/0!	#DIV/0!	#DIV/0!	1	1	#DIV/0!	#DIV/0!	1	1
r1/r2a			12			5		18			5		18			#DIV/0!		#DIV/0!		#DIV/0!		#DIV/0!		#DIV/0!		0		#DIV/0!		0
Immediate Daughter			0											0	0	0	0	0					0	0	0	0						0		0	0
% Immediate Daughter			0											#DIV/0!	#DIV/0!	#DIV/0!	#DIV/0!	#DIV/0!					#DIV/0!	#DIV/0!	0	0						#DIV/0!		0	0
Terminal E.Ch.			1											0	0	0	0	0					0	0	0	0						0		1	1
% Terminal E.Ch.			4.16667											#DIV/0!	#DIV/0!	#DIV/0!	#DIV/0!	#DIV/0!					#DIV/0!	#DIV/0!	0	0						#DIV/0!		50	50
%r1	%r2a	%FSC
90	7.5	2.5
HS
			n	%
	ovarioles		107
	clones		24	22.4299
	r1-only (+/- FC)		19	79.1667
	EC (+/- FC)		21	87.5
	EC, FSC (+/- FC)		1	4.16667
	FSC (+/- FC)		0	0
	FC (+/- EC)		2	8.33333
	EC+FC		0	0
	terminal FC		1	4.16667
	contains r1		21	87.5
			avg.	cell #	clones
r1-only (+/- FC)		EC	1.36842	26	19
EC (+/- FC)		EC	1.80952	38	21
EC, FSC (+/- FC)		EC	1	1	1
		FSC	1	1	1
		sum	2	2	1
FSC (+/- FC)		FSC	#DIV/0!	0	0
EC+FC		EC	#DIV/0!	0	0
		r1		36
		r2a		3
		total		39
		r1:R2a	12
			n	%
	ovarioles		107
	clones		24	22.4299
	r1-only		19	79.1667
	EC-only		21	87.5
	EC, FSC (+/- FC)		1	4.16667
	FSC (+/- FC)		0	0
	FC-only		2	8.33333
	EC+FC		0	0
	r1+FC		0	0
	terminal FC-only		1	4.16667
	EC+terminal FC-only		0	0
	only term FCs		1	4.16667
	EC + only term FCs		0	0

## Sheet: Yki; DIAP (consolidated)
Notes	Germarium	Type of Clone	1st layer cell (anterior to fas3)	2nd layer cell	3rd layer cell	Total FSCs	r2a	r1	Total Escort	Total Labeled Cells	I	G	1	2	3	4	5	BS	# eggs occupied
	9germarium	EC				0	0	1	1	1
	18germarium	EC				0	0	1	1	1
	20germarium	EC				0	0	1	1	1
clone rate: 8/32	2germarium	EC				0	0	1	1	1
	3germarium	EC				0	0	1	1	1
	4germarium	EC				0	0	1	1	1
	5germarium	EC				0	0	1	1	1
	8germarium	EC				0	0	1	1	1
	4germarium	EC				0	0	1	1	1
	6germarium	EC				0	0	1	1	1
	9germarium	EC				0	0	1	1	1
	11germarium	EC				0	0	1	1	1
1.5.22; slide1	1germarium	EC				0	0	1	1	1
clone rate: 7/42	2germarium	EC				0	0	1	1	1
	4germarium	EC				0	0	1	1	1
	3germarium	EC				0	0	2	2	2
	15germarium	EC				0	0	2	2	2
	16germarium	EC				0	0	2	2	2
germline cysts marked?	17germarium	EC				0	0	2	2	2
	19germarium	EC				0	0	2	2	2
2.8.22; slide1slipL	1germarium	EC				0	0	2	2	2
	5germarium	EC				0	0	2	2	2
	8germarium	EC				0	0	2	2	2
	5germarium	EC				0	0	2	2	2
	6germarium	EC				0	0	2	2	2
	10germarium	EC				0	0	3	3	3
	11germarium	EC				0	0	3	3	3
	14germarium	EC				0	0	3	3	3
	7germarium	EC				0	0	3	3	3
	13germarium	EC				0	0	4	4	4
	21germarium	EC				0	0	4	4	4
	6germarium	EC				0	0	4	4	4
	7germarium	EC				0	0	4	4	4
	10germarium	EC				0	0	4	4	4
	3germarium	EC				0	0	4	4	4
	5germarium	EC				0	0	5	5	5
	12germarium	EC				0	0	7	7	7
2.8.22; slide2slipL	1germarium	EC				0	0	7	7	7
clone rate: 12/38	2germarium	EC				0	1	0	1	1
	4germarium	EC				0	1	2	3	3
2a germline cyst marked?	7germarium	EC				0	2	2	4	4
clone rate: 21/37	2germarium	EC, FC				0	0	1	1	1	N	N	N	N	N	N		Y
	6germarium	EC, FC				0	0	3	3	3	N	N	Y	Y	N	N
	8germarium	EC, FC				0	0	5	5	5	N	N	Y	Y	N	N		N
2.8.22; slide1slipR	1germarium	EC, FSC, FC				1	0	3	3	4	Y	N	N	N	N			Y
	7germarium	EC, FSC, FC				3	1	0	1	4	Y	N	N	N	N	N
	3germarium	FC				0	0	0	0	0	N	Y	Y	N	N			N
	12germarium	FC				0	0	0	0	0	N	N	N	Y	N			N

## Sheet: Numbers Yki; DIAP
n	Clones	%	TOTAL	EC only					EC (+/- FC)					EC, FC					EC, FSC				EC, FSC, FC				EC, FSC (+/- FC)				FSC only	FSC, FC	FSC (+/- FC)	FC (+/- EC)	FC only
149	48	0.322148	n	r1	r1 single	1/2a	2a	sum	r1	r1 single	1/2a	2a	sum	r1	r1 single	1/2a	2a	sum	r1	1/2a	2a	sum	r1	1/2a	2a	sum	r1	1/2a	2a	sum	n	n	n	n	n
# of this clone type			48	38	15	2	1	41	41	16	2	1	44	3	1	0	0	3	0	0	0	0	1	0	1	2	1	0	1	2	0	0	0	5	2
% of all clones			100	79.1667	31.25	4.16667	2.08333	85.4167	85.4167	33.3333	4.16667	2.08333	91.6667	6.25	2.08333	0	0	6.25	0	0	0	0	2.08333	0	2.08333	4.16667	2.08333	0	2.08333	4.16667	0	0	0	10.4167	4.16667
#r1			106	90	15	4		94	99	16	4		103	9	1	0		9	0	0		0	3	0		3	3	0		3
avg. r1			2.20833	2.36842	1	2		2.29268	2.41463	1	2		2.34091	3	1	#DIV/0!		3	#DIV/0!	#DIV/0!		#DIV/0!	3	#DIV/0!		1.5	3	#DIV/0!		1.5
#r2a			5			3	1	4			3	1	4			0	0	0		0	0	0		0	1	1		0	1	1
avg. r2a			0.104167			1.5	1	0.097561			1.5	1	0.0909091			#DIV/0!	#DIV/0!	0		#DIV/0!	#DIV/0!	#DIV/0!		#DIV/0!	1	0.5		#DIV/0!	1	0.5
total EC			111	90	15	7	1	98	99	16	7	1	107	9	1	0	0	9	0	0	0	0	3	0	1	4	3	0	1	4
avg. EC			2.3125	2.36842	1	3.5	1	2.39024	2.41463	1	3.5	1	2.43182	3	1	#DIV/0!	#DIV/0!	3	#DIV/0!	#DIV/0!	#DIV/0!	#DIV/0!	3	#DIV/0!	1	2	3	#DIV/0!	1	2
FSC			4																0	0	0	0	1	0	3	4	1	0	3	4	0	0	0
avg. FSC			0.0833333																#DIV/0!	#DIV/0!	#DIV/0!	#DIV/0!	1	#DIV/0!	3	2	1	#DIV/0!	3	2	#DIV/0!	#DIV/0!	#DIV/0!
total cells			115																0	0	0	0	4	0	4	8	4	0	4	8
avg. total cells			2.39583																#DIV/0!	#DIV/0!	#DIV/0!	#DIV/0!	4	#DIV/0!	4	4	4	#DIV/0!	4	4
EC/FSC			27.75																#DIV/0!	#DIV/0!	#DIV/0!	#DIV/0!	3	#DIV/0!	0.333333	1	3	#DIV/0!	0.333333	1
r1/r2a			21.2			1.33333		23.5			1.33333		25.75			#DIV/0!		#DIV/0!		#DIV/0!		#DIV/0!		#DIV/0!		3		#DIV/0!		3
Immediate Daughter			2											0	0	0	0	0					1	0	1	2						0		0	0
% Immediate Daughter			4.16667											0	0	#DIV/0!	#DIV/0!	0					100	#DIV/0!	100	100						#DIV/0!		0	0
Terminal E.Ch.			2											1	1	0	0	1					1	0	0	1						0		1	0
% Terminal E.Ch.			4.16667											33.3333	100	#DIV/0!	#DIV/0!	33.3333					100	#DIV/0!	0	50						#DIV/0!		20	0
%r1	%r2a	%FSC
92.1739	4.34783	3.47826
HS
			n	%
	ovarioles		149
	clones		48	32.2148
	r1-only (+/- FC)		41	85.4167
	EC (+/- FC)		44	91.6667
	EC, FSC (+/- FC)		2	4.16667
	FSC (+/- FC)		0	0
	FC (+/- EC)		5	10.4167
	EC+FC		3	6.25
	terminal FC		2	4.16667
	contains r1		44	91.6667
			avg.	cell #	clones
r1-only (+/- FC)		EC	2.41463	99	41
EC (+/- FC)		EC	2.43182	107	44
EC, FSC (+/- FC)		EC	2	4	2
		FSC	2	4	2
		sum	4	8	2
FSC (+/- FC)		FSC	#DIV/0!	0	0
EC+FC		EC	3	9	3
		r1		106
		r2a		5
		total		111
		r1:R2a	21.2
			n	%
	ovarioles		149
	clones		48	32.2148
	r1-only		38	79.1667
	EC-only		41	85.4167
	EC, FSC (+/- FC)		2	4.16667
	FSC (+/- FC)		0	0
	FC-only		2	4.16667
	EC+FC		3	6.25
	r1+FC		3	6.25
	terminal FC-only		0	0
	EC+terminal FC-only		1	2.08333

## Sheet: yki; DIAP March23
Coverslip	Notes	Germarium	Type of Clone	1st layer cell (anterior to fas3)	2nd layer cell	3rd layer cell	Total FSCs	r2a	r1	Total Escort	Total Labeled Cells	I	G	1	2	3	4	5	BS	# eggs occupied
3.13.23; slide1slipL	clone rate: 19/36	2germarium	EC				0	0	1	1	1
3.13.23; slide1slipL		7germarium	EC				0	0	1	1	1
3.13.23; slide1slipL		9germarium	EC				0	0	1	1	1
3.13.23; slide1slipR		3germarium	EC				0	0	1	1	1
3.13.23; slide1slipR		8germarium	EC				0	0	1	1	1
3.13.23; slide1slipR		13germarium	EC				0	0	1	1	1
3.13.23; slide1slipR		15germarium	EC				0	0	1	1	1
3.13.23; slide2slipR	clone rate: 14/29	2germarium	EC				0	0	1	1	1
3.13.23; slide2slipR		4germarium	EC				0	0	1	1	1
3.13.23; slide2slipR		7germarium	EC				0	0	1	1	1
3.13.23; slide1slipL		15germarium	EC				0	0	2	2	2
3.13.23; slide1slipR	3.13.23; slide1slipR	1germarium	EC				0	0	2	2	2
3.13.23; slide1slipR	clone rate: 21/33	2germarium	EC				0	0	2	2	2
3.13.23; slide1slipR		4germarium	EC				0	0	2	2	2
3.13.23; slide1slipR	good image	12germarium	EC				0	0	2	2	2
3.13.23; slide1slipR		18germarium	EC				0	0	2	2	2
3.13.23; slide1slipR		20germarium	EC				0	0	2	2	2
3.13.23; slide2slipL		22germarium	EC				0	0	2	2	2
3.13.23; slide1slipL		5germarium	EC				0	0	3	3	3
3.13.23; slide1slipL		16germarium	EC				0	0	3	3	3
3.13.23; slide1slipR		16germarium	EC				0	0	3	3	3
3.13.23; slide2slipL		8germarium	EC				0	0	3	3	3
3.13.23; slide2slipL		19germarium	EC				0	0	3	3	3
3.13.23; slide2slipR	3.13.23; slide2slipR	1germarium	EC				0	0	3	3	3
3.13.23; slide1slipL		14germarium	EC				0	0	4	4	4
3.13.23; slide1slipL		18germarium	EC				0	0	4	4	4
3.13.23; slide2slipL		6germarium	EC				0	0	4	4	4
3.13.23; slide2slipR		9germarium	EC				0	0	4	4	4
3.13.23; slide2slipR		11germarium	EC				0	0	4	4	4
3.13.23; slide1slipL		4germarium	EC				0	0	5	5	5
3.13.23; slide1slipL		17germarium	EC				0	0	5	5	5
3.13.23; slide1slipL		20germarium	EC				0	0	5	5	5
3.13.23; slide2slipR		6germarium	EC				0	0	7	7	7
3.13.23; slide1slipL		6germarium	EC				0	0	9	9	9
3.13.23; slide2slipL	odd shape germarium	20germarium	EC				0	1	0	1	1
3.13.23; slide1slipR		11germarium	EC				0	1	1	2	2
3.13.23; slide1slipL		3germarium	EC				0	2	1	3	3
3.13.23; slide1slipL		10germarium	EC				0	2	2	4	4
3.13.23; slide1slipR		17germarium	EC				0	3	5	8	8
3.13.23; slide1slipL		13germarium	EC				0	1	6	7	7
3.13.23; slide1slipL	dim FCs	8germarium	EC, FC				0	0	1	1	1	N	N	N	N	Y			N
3.13.23; slide1slipR	Good ectopic PC clone; only PCs marked; I don't think BS is real	5germarium	EC, FC				0	0	1	1	1	N	N	N	Y	Y			N
3.13.23; slide1slipR	dim EC; FC artifact?	9germarium	EC, FC				0	0	1	1	1	N	N	N	N	N	Y		N
3.13.23; slide2slipL		10germarium	EC, FC				0	0	1	1	1	N	N	N	N	Y			N
3.13.23; slide2slipL	discontiguous	14germarium	EC, FC				0	0	1	1	1	N	N	N	N	Y			N
3.13.23; slide2slipR	series of small clones	14germarium	EC, FC				0	0	1	1	1	N	N	Y	N	Y			N
3.13.23; slide1slipL	dim FCs, artifact?	19germarium	EC, FC				0	0	2	2	2	N	N	N	N	Y			N
3.13.23; slide2slipL	only most posterior BS cell; ECh3 polar cell	15germarium	EC, FC				0	0	2	2	2	N	N	N	N	Y	N		Y
3.13.23; slide2slipR	small clones	8germarium	EC, FC				0	0	2	2	2	N	Y	Y
3.13.23; slide2slipR		13germarium	EC, FC				0	0	2	2	2	N	N	N	N	N			Y
3.13.23; slide2slipL	both polar cells	13germarium	EC, FC				0	0	3	3	3	N	N	N	N	Y			N
3.13.23; slide2slipL	polar cells; marked BS cells strong Fas3	23germarium	EC, FC				0	0	4	4	4	N	N	N	N	Y			Y
3.13.23; slide1slipR	FCs are stalk and BS only	10germarium	EC, FC				0	1	0	1	1	N	N	N	N	Y			Y
3.13.23; slide1slipR	Ech1: stronger Fas3 in clone, relatively large; Ech2: polar cell only, looks real	19germarium	EC, FC				0	1	2	3	3	N	Y	Y	Y	N			N
3.13.23; slide2slipL	polar/stalk only; good EC clone	18germarium	EC, FC				0	3	4	7	7	N	N	Y	N	N			N
3.13.23; slide2slipL	only most posterior BS cell	9germarium	EC, FSC, FC				2	0	1	1	3	N	N	N	N	N			Y
3.13.23; slide2slipR	PCs	12germarium	EC, FSC, FC				1	2	3	5	6	N	N	N	Y	Y			N
3.13.23; slide1slipR	single BS cell	7germarium	FC				0	0	0	0	0	N	N	N	N	N			Y
3.13.23; slide2slipL	3.13.23; slide2slipL	2germarium	FC				0	0	0	0	0	N	N	N	N	N			Y
3.13.23; slide2slipL	only most posterior BS cell; fake?	3germarium	FC				0	0	0	0	0	N	N	N	N	N			Y
3.13.23; slide2slipL		5germarium	FC				0	0	0	0	0	N	N	N	N	N			Y
3.13.23; slide2slipL		7germarium	FC				0	0	0	0	0	N	N	N	N	N			Y
3.13.23; slide2slipL	just one BS cell	21germarium	FC				0	0	0	0	0	N	N	N	N	N			Y
3.13.23; slide2slipR	single cell	5germarium	FC				0	0	0	0	0	N	N	N	N	N			Y
3.13.23; slide2slipL	clone rate: 25/33	4germarium	FC				0	0	0	0	0	N	N	N	N	Y			Y
3.13.23; slide2slipL	polar cells, most posterior BS cell	24germarium	FC				0	0	0	0	0	N	N	N	N	Y			Y
3.13.23; slide1slipL	3.13.23; slide1slipL	1germarium	FC				0	0	0	0	0	N	N	N	N	Y			N
3.13.23; slide1slipL	dim FCs	11germarium	FC				0	0	0	0	0	N	N	N	N	Y			N
3.13.23; slide1slipR	2 small, discontiguous clones; Fas3 normal	14germarium	FC				0	0	0	0	0	N	N	N	N	Y			N
3.13.23; slide1slipR	ECh2 is PC, strong Fas3	21germarium	FC				0	0	0	0	0	N	N	N	Y	Y			N
3.13.23; slide2slipL	ECh3 polar cell	16germarium	FC				0	0	0	0	0	N	N	N	N	Y	N		N
3.13.23; slide2slipL	most posterior polar cell	25germarium	FC				0	0	0	0	0	N	N	N	N	Y			N
3.13.23; slide1slipR	strong Fas3 in clone; possible break in FC monolayer (like in paper)	6germarium	FC				0	0	0	0	0	N	N	Y	Y	N			N
3.13.23; slide2slipL	strong Fas3, small clone	11germarium	FC				0	0	0	0	0	N	N	N	Y	N			N
3.13.23; slide2slipL	small clones	12germarium	FC				0	0	0	0	0	N	Y	Y	N	N			N
3.13.23; slide2slipL	most posterior polar cell	17germarium	FC				0	0	0	0	0	N	N	N	N	N	Y		N
3.13.23; slide2slipR	ECh1 one cell only; ECh2 small clone w/ strong Fas3	3germarium	FC				0	0	0	0	0	N	N	Y	Y				N
3.13.23; slide2slipR	3 individual PC clones?	10germarium	FC				0	0	0	0	0	N	N	Y	Y				-
3.13.23; slide2slipL	stalk, polar cell	1germarium	FSC, FC				2	0	0	0	2	N	N	N	N	Y			N

## Sheet: Numbers yki; DIAP March23
n	Clones	%	TOTAL	EC only					EC (+/- FC)					EC, FC					EC, FSC				EC, FSC, FC				EC, FSC (+/- FC)				FSC only	FSC, FC	FSC (+/- FC)	FC (+/- EC)	FC only
131	79	0.603053	n	r1	r1 single	1/2a	2a	sum	r1	r1 single	1/2a	2a	sum	r1	r1 single	1/2a	2a	sum	r1	1/2a	2a	sum	r1	1/2a	2a	sum	r1	1/2a	2a	sum	n	n	n	n	n
# of this clone type			79	34	10	5	1	40	46	16	7	2	55	12	6	2	1	15	0	0	0	0	1	1	0	2	1	1	0	2	0	1	1	36	21
% of all clones			100	43.038	12.6582	6.32911	1.26582	50.6329	58.2278	20.2532	8.86076	2.53165	69.6203	15.1899	7.59494	2.53165	1.26582	18.9873	0	0	0	0	1.26582	1.26582	0	2.53165	1.26582	1.26582	0	2.53165	0	1.26582	1.26582	45.5696	26.5823
#r1			141	95	10	15		110	116	16	21		137	21	6	6		27	0	0		0	1	3		4	1	3		4
avg. r1			1.78481	2.79412	1	3		2.75	2.52174	1	3		2.49091	1.75	1	3		1.8	#DIV/0!	#DIV/0!		#DIV/0!	1	3		2	1	3		2
#r2a			17			9	1	10			13	2	15			4	1	5		0	0	0		2	0	2		2	0	2
avg. r2a			0.21519			1.8	1	0.25			1.85714	1	0.272727			2	1	0.333333		#DIV/0!	#DIV/0!	#DIV/0!		2	#DIV/0!	1		2	#DIV/0!	1
total EC			158	95	10	24	1	120	116	16	34	2	152	21	6	10	1	32	0	0	0	0	1	5	0	6	1	5	0	6
avg. EC			2	2.79412	1	4.8	1	3	2.52174	1	4.85714	1	2.76364	1.75	1	5	1	2.13333	#DIV/0!	#DIV/0!	#DIV/0!	#DIV/0!	1	5	#DIV/0!	3	1	5	#DIV/0!	3
FSC			5																0	0	0	0	2	1	0	3	2	1	0	3	0	2	2
avg. FSC			0.0632911																#DIV/0!	#DIV/0!	#DIV/0!	#DIV/0!	2	1	#DIV/0!	1.5	2	1	#DIV/0!	1.5	#DIV/0!	2	2
total cells			163																0	0	0	0	3	6	0	9	3	6	0	9
avg. total cells			2.06329																#DIV/0!	#DIV/0!	#DIV/0!	#DIV/0!	3	6	#DIV/0!	4.5	3	6	#DIV/0!	4.5
EC/FSC			31.6																#DIV/0!	#DIV/0!	#DIV/0!	#DIV/0!	0.5	5	#DIV/0!	2	0.5	5	#DIV/0!	2
r1/r2a			8.29412			1.66667		11			1.61538		9.13333			1.5		5.4		#DIV/0!		#DIV/0!		1.5		2		1.5		2
Immediate Daughter			0											0	0	0	0	0					0	0	0	0						0		0	0
% Immediate Daughter			0											0	0	0	0	0					0	0	#DIV/0!	0						0		0	0
Terminal E.Ch.			30											11	6	0	1	12					1	1	0	2						1		27	15
% Terminal E.Ch.			37.9747											91.6667	100	0	100	80					100	100	#DIV/0!	100						100		75	71.4286
%r1	%r2a	%FSC
86.5031	10.4294	3.06748
HS
			n	%
	ovarioles		131
	clones		79	60.3053
	r1-only (+/- FC)		46	58.2278
	EC (+/- FC)		55	69.6203
	EC, FSC (+/- FC)		2	2.53165
	FSC (+/- FC)		1	1.26582
	FC (+/- EC)		36	45.5696
	EC+FC		15	18.9873
	terminal FC		30	37.9747
	contains r1		55	69.6203
			avg.	cell #	clones
r1-only (+/- FC)		EC	2.52174	116	46
EC (+/- FC)		EC	2.76364	152	55
EC, FSC (+/- FC)		EC	3	6	2
		FSC	1.5	3	2
		sum	4.5	9	2
FSC (+/- FC)		FSC	2	2	1
EC+FC		EC	2.13333	32	15
		r1		141
		r2a		17
		total		158
		r1:R2a	8.29412
			n	%
	ovarioles		131
	clones		79	60.3053
	r1-only		34	43.038
	EC-only		40	50.6329
	EC, FSC (+/- FC)		2	2.53165
	FSC (+/- FC)		1	1.26582
	FC-only		21	26.5823
	EC+FC		15	18.9873
	r1+FC		12	15.1899
	terminal FC-only		15	18.9873
	EC+terminal FC-only		12	15.1899
	only term FCs		15	18.9873
	EC + only term FCs		11	13.9241

[truncated: 13 more sheets: yki; DIAP CycE, Numbers yki; DIAP CycE, Kibra, Kibra new images, Numbers Kibra new, Wts, Numbers Wts, v60, Numbers v60, g32, Numbers g32, NM; UAS-yki, Numbers NM; UAS-yki]
