# Supplementary material for: Regulation of somatic stem cell development through positional and proliferative signals during Drosophila melanogaster pupal ovary development resembles the framework governing adult stem cell behavior
Source: Genetics. 2026 May 12;233(2):iyag093. doi: 10.1093/genetics/iyag093 (PMC13291918; doi:10.1093/genetics/iyag093)
Supplement: iyag093_Supplementary_Data [file iyag093_Supplementary_Data.zip › Supplementary_File_1_GENETICS-2026-308979/Final Raw Data Spreadsheets/Compilation of Numbers - Figure 9 Hh -5d.xlsx]

## Sheet: 40ANM; UAS-DIAP1
	Notes	Germarium	Type of Clone	1st layer cell (anterior to fas3)	2nd layer cell	3rd layer cell	Total FSCs	r2a	r1	Total Escort	Total Labeled Cells	I	G	1	2	3	4	5	BS	# eggs occupied
1.25.23; slide1slipL	1.25.23; slide1slipL	1germarium	EC				0	0	1	1	1									TF
1.25.23; slide1slipL		4germarium	EC				0	0	1	1	1
1.25.23; slide1slipL		5germarium	EC				0	0	1	1	1
1.25.23; slide1slipL		7germarium	EC				0	0	1	1	1
1.25.23; slide1slipL		8germarium	EC				0	0	1	1	1
1.25.23; slide1slipL		10germarium	EC				0	0	1	1	1
1.25.23; slide2slipL		6germarium	EC				0	0	1	1	1
1.25.23; slide2slipL		16germarium	EC				0	0	1	1	1
1.25.23; slide2slipL		17germarium	EC				0	0	1	1	1
1.25.23; slide3slipL		4germarium	EC				0	0	1	1	1
1.25.23; slide3slipL		7germarium	EC				0	0	1	1	1
1.25.23; slide3slipL		10germarium	EC				0	0	1	1	1
1.25.23; slide3slipL		11germarium	EC				0	0	1	1	1
1.25.23; slide4slipL	clone rate: 11/36	2germarium	EC				0	0	1	1	1
1.25.23; slide4slipL		9germarium	EC				0	0	1	1	1
1.25.23; slide4slipR	TF	6germarium	EC				0	0	1	1	1
1.25.23; slide1slipL		3germarium	EC				0	0	2	2	2
1.25.23; slide1slipL		9germarium	EC				0	0	2	2	2
1.25.23; slide2slipL		9germarium	EC				0	0	2	2	2
1.25.23; slide4slipL		8germarium	EC				0	0	2	2	2
1.25.23; slide4slipL		10germarium	EC				0	0	2	2	2
1.25.23; slide4slipR		7germarium	EC				0	0	2	2	2
1.25.23; slide2slipL		11germarium	EC				0	0	4	4	4
1.25.23; slide3slipL		8germarium	EC				0	0	4	4	4
1.25.23; slide2slipL		8germarium	EC				0	0	5	5	5
1.25.23; slide4slipL		3germarium	EC				0	0	5	5	5
1.25.23; slide4slipR		9germarium	EC				0	0	7	7	7
1.25.23; slide3slipL		12germarium	EC				0	1	0	1	1
1.25.23; slide3slipL		13germarium	EC				0	2	0	2	2
1.25.23; slide2slipL		15germarium	EC				0	3	1	4	4
1.25.23; slide4slipR		3germarium	EC				0	1	2	3	3
1.25.23; slide2slipL		3germarium	EC				0	1	3	4	4
1.25.23; slide2slipL	clone rate: 15/39	2germarium	EC				0	4	3	7	7
1.25.23; slide4slipL		4germarium	EC				0	1	6	7	7
1.25.23; slide3slipL		5germarium	EC, FC				0	0	1	1	1	N	Y	Y	Y	N	N		N
1.25.23; slide4slipL		6germarium	EC, FC				0	0	1	1	1	N	N	Y	Y	Y			Y
1.25.23; slide4slipL		11germarium	EC, FC				0	0	1	1	1	N	N	Y	Y	Y			N
1.25.23; slide2slipL		10germarium	EC, FC				0	1	1	2	2	N	N	Y	Y	Y	Y		N
1.25.23; slide4slipR	is BS real?	8germarium	EC, FC				0	1	2	3	3	N	N	N	N	N			Y
1.25.23; slide1slipL	clone rate: 11/38	2germarium	EC, FSC				2	1	0	1	3
1.25.23; slide4slipR	1.25.23; slide4slipR	1germarium	EC, FSC				1	1	1	2	3
1.25.23; slide1slipL		6germarium	EC, FSC, FC				6	1	0	1	7	Y	N	N
1.25.23; slide3slipL		3germarium	EC, FSC, FC				6	2	0	2	8	Y	Y	N	Y	N			N
1.25.23; slide4slipL	1.25.23; slide4slipL	1germarium	EC, FSC, FC				6	13	0	13	19	Y	Y	N	N	N	Y		N
1.25.23; slide4slipL		5germarium	EC, FSC, FC				2	1	1	2	4	Y	N	N
1.25.23; slide2slipL	1.25.23; slide2slipL	1germarium	EC, FSC, FC				14	2	1	3	17	Y	Y	Y	N	N	N		N	some of these FSCs may be FCs
1.25.23; slide3slipL		9germarium	EC, FSC, FC				2	2	1	3	5	Y	Y	N
1.25.23; slide4slipR	clone rate: 9/18	2germarium	EC, FSC, FC				1	2	2	4	5	Y	Y
1.25.23; slide4slipL		7germarium	EC, FSC, FC				4	3	7	10	14	Y	Y	Y	Y	N			N
1.25.23; slide1slipL	missing anterior ovariole, may be one clone with another	11ovariole	FC				0	0	0	0	0	-	-	-	-	-	Y		Y
1.25.23; slide2slipL		4germarium	FC				0	0	0	0	0	N	N	N	N	Y	Y		N
1.25.23; slide2slipL		5germarium	FC				0	0	0	0	0	N	N	N	N	N	Y		Y
1.25.23; slide2slipL		7germarium	FC				0	0	0	0	0	N	N	N	N	Y	Y		N
1.25.23; slide2slipL		12germarium	FC				0	0	0	0	0	Y	Y	Y	Y	N	Y		N
1.25.23; slide3slipL	1.25.23; slide3slipL	1germarium	FC				0	0	0	0	0	N	N	Y	Y	Y			N
1.25.23; slide3slipL	clone rate: 13/41	2germarium	FC				0	0	0	0	0	N	N	Y	Y	N			N
1.25.23; slide3slipL		6germarium	FC				0	0	0	0	0	N	N	N	Y	Y			N
1.25.23; slide4slipR		5germarium	FC				0	0	0	0	0	N	N	N	N	Y			Y
1.25.23; slide4slipR		4germarium	FSC, FC				1	0	0	0	1	Y	Y	Y	Y	Y			N
1.25.23; slide2slipL		13germarium	TF				0	0	0	0	0
1.25.23; slide2slipL		14germarium	TF				0	0	0	0	0

## Sheet: Numbers 40ANM; UAS-DIAP1
n	Clones	%	TOTAL	EC only					EC (+/- FC)					EC, FC					EC, FSC				EC, FSC, FC				EC, FSC (+/- FC)				FSC only	FSC, FC	FSC (+/- FC)	FC (+/- EC)	FC only
172	59	0.343023	n	r1	r1 single	1/2a	2a	sum	r1	r1 single	1/2a	2a	sum	r1	r1 single	1/2a	2a	sum	r1	1/2a	2a	sum	r1	1/2a	2a	sum	r1	1/2a	2a	sum	n	n	n	n	n
# of this clone type			59	27	16	5	2	34	30	19	7	2	39	3	3	2	0	5	0	1	1	2	0	5	3	8	0	6	4	10	0	1	1	14	9
% of all clones			100	45.7627	27.1186	8.47458	3.38983	57.6271	50.8475	32.2034	11.8644	3.38983	66.1017	5.08475	5.08475	3.38983	0	8.47458	0	1.69492	1.69492	3.38983	0	8.47458	5.08475	13.5593	0	10.1695	6.77966	16.9492	0	1.69492	1.69492	23.7288	15.2542
#r1			87	53	16	15		68	56	19	18		74	3	3	3		6	0	1		1	0	12		12	0	13		13
avg. r1			1.47458	1.96296	1	3		2	1.86667	1	2.57143		1.89744	1	1	1.5		1.2	#DIV/0!	1		0.5	#DIV/0!	2.4		1.5	#DIV/0!	2.16667		1.3
#r2a			43			10	3	13			12	3	15			2	0	2		1	1	2		10	16	26		11	17	28
avg. r2a			0.728814			2	1.5	0.382353			1.71429	1.5	0.384615			1	#DIV/0!	0.4		1	1	1		2	5.33333	3.25		1.83333	4.25	2.8
total EC			130	53	16	25	3	81	56	19	30	3	89	3	3	5	0	8	0	2	1	3	0	22	16	38	0	24	17	41
avg. EC			2.20339	1.96296	1	5	1.5	2.38235	1.86667	1	4.28571	1.5	2.28205	1	1	2.5	#DIV/0!	1.6	#DIV/0!	2	1	1.5	#DIV/0!	4.4	5.33333	4.75	#DIV/0!	4	4.25	4.1
FSC			45																0	1	2	3	0	23	18	41	0	24	20	44	0	1	1
avg. FSC			0.762712																#DIV/0!	1	2	1.5	#DIV/0!	4.6	6	5.125	#DIV/0!	4	5	4.4	#DIV/0!	1	1
total cells			175																0	3	3	6	0	45	34	79	0	48	37	85
avg. total cells			2.9661																#DIV/0!	3	3	3	#DIV/0!	9	11.3333	9.875	#DIV/0!	8	9.25	8.5
EC/FSC			2.88889																#DIV/0!	2	0.5	1	#DIV/0!	0.956522	0.888889	0.926829	#DIV/0!	1	0.85	0.931818
r1/r2a			2.02326			1.5		5.23077			1.5		4.93333			1.5		3		1		0.5		1.2		0.461538		1.18182		0.464286
Immediate Daughter			10											0	0	0	0	0					0	5	3	8						1		1	1
% Immediate Daughter			16.9492											0	0	0	#DIV/0!	0					#DIV/0!	100	100	100						100		7.14286	11.1111
Terminal E.Ch.			13											2	2	2	0	4					0	0	1	1						1		11	7
% Terminal E.Ch.			22.0339											66.6667	66.6667	100	#DIV/0!	80					#DIV/0!	0	33.3333	12.5						100		78.5714	77.7778
%r1	%r2a	%FSC
49.7143	24.5714	25.7143
HS
			n	%
	ovarioles		172
	clones		59	34.3023
	r1-only (+/- FC)		30	50.8475
	EC (+/- FC)		39	66.1017
	EC, FSC (+/- FC)		10	16.9492
	FSC (+/- FC)		1	1.69492
	FC (+/- EC)		14	23.7288
	EC+FC		5	8.47458
	terminal FC		13	22.0339
	contains r1		43	72.8814
			avg.	cell #	clones
r1-only (+/- FC)		EC	1.86667	56	30
EC (+/- FC)		EC	2.28205	89	39
EC, FSC (+/- FC)		EC	4.1	41	10
		FSC	4.4	44	10
		sum	8.5	85	10
FSC (+/- FC)		FSC	1	1	1
EC+FC		EC	1.6	8	5
		r1		87
		r2a		43
		total		130
		r1:R2a	2.02326
			n	%
	ovarioles		172
	clones		59	34.3023
	r1-only		27	45.7627
	EC-only		34	57.6271
	EC, FSC (+/- FC)		10	16.9492
	FSC (+/- FC)		1	1.69492
	FC-only		9	15.2542
	EC+FC		5	8.47458
	r1+FC		3	5.08475
	terminal FC-only		7	11.8644
	EC+terminal FC-only		4	6.77966
	only term FCs		6	10.1695
	EC + only term FCs		1	1.69492

## Sheet: smo (2021 multi-day)
Notes	Germarium	Type of Clone	1st layer cell (anterior to fas3)	2nd layer cell	3rd layer cell	Total FSCs	r2a	r1	Total Escort	Total Labeled Cells	I	G	1	2	3	4	5	BS	# eggs occupied
clone rate: 8/38	2germarium	EC				0	0	1	1	1
	4germarium	EC				0	0	1	1	1
	7germarium	EC				0	0	1	1	1
slide1slipR	1germarium	EC				0	0	1	1	1
slide2slipL	1germarium	EC				0	0	1	1	1
slide3slipR	1germarium	EC				0	0	1	1	1
clone rate: 10/39	2germarium	EC				0	0	1	1	1
	5germarium	EC				0	0	1	1	1
	7germarium	EC				0	0	1	1	1
	10germarium	EC				0	0	1	1	1
slide4slipL	1germarium	EC				0	0	1	1	1
clone rate: 7/36	2germarium	EC				0	0	1	1	1
	4germarium	EC				0	0	1	1	1
	5germarium	EC				0	0	1	1	1
	6germarium	EC				0	0	1	1	1
slide4slipL	1germarium	EC				0	0	1	1	1
	8germarium	EC				0	0	2	2	2
	4germarium	EC				0	0	2	2	2
	8germarium	EC				0	0	2	2	2
clone rate: 3/35	2germarium	EC				0	1	1	2	2
	6germarium	EC				0	1	0	1	1
	9germarium	EC				0	1	0	1	1
	6germarium	EC, FC				0	0	1	1	1	N	N	N	N	N	Y		N
	3germarium	FC				0	0	0	0	0	N	N	N	Y	N	Y		Y
	3germarium	FC				0	0	0	0	0	N	N	N	N	Y	Y
slide1slipL	1germarium	FC	0	0	0	0	0	0	0	0	N	N	N	N	Y	N
	5germarium	FC				0	0	0	0	0	N	N	Y	N	N	N		N
slide4slipR	1germarium	FC				0	0	0	0	0	N	N	N	Y	N	N		N
	7germarium	FC				0	0	0	0	0	N	N	N	N	Y	N
	3germarium	FC				0	0	0	0	0	Y	Y	N
	3germarium	FC				0	0	0	0	0	N	N	N	N	Y			N
clone rate: 2/33	2germarium	TF? or fake				0	0	0	0	0
clone rate: 1/39
clone rate: 1/33
		TOTAL				0	3	24	27	27
		%				0	11.1111	88.8889	100

## Sheet: Numbers smo (2021 multi-day)
n	Clones	%	TOTAL	EC only					EC (+/- FC)					EC, FC					EC, FSC				EC, FSC, FC				EC, FSC (+/- FC)				FSC only	FSC, FC	FSC (+/- FC)	FC (+/- EC)	FC only
253	31	0.12253	n	r1	r1 single	1/2a	2a	sum	r1	r1 single	1/2a	2a	sum	r1	r1 single	1/2a	2a	sum	r1	1/2a	2a	sum	r1	1/2a	2a	sum	r1	1/2a	2a	sum	n	n	n	n	n
# of this clone type			31	19	16	1	2	22	20	17	1	2	23	1	1	0	0	1	0	0	0	0	0	0	0	0	0	0	0	0	0	0	0	9	8
% of all clones			100	61.2903	51.6129	3.22581	6.45161	70.9677	64.5161	54.8387	3.22581	6.45161	74.1935	3.22581	3.22581	0	0	3.22581	0	0	0	0	0	0	0	0	0	0	0	0	0	0	0	29.0323	25.8065
#r1			24	22	16	1		23	23	17	1		24	1	1	0		1	0	0		0	0	0		0	0	0		0
avg. r1			0.774194	1.15789	1	1		1.04545	1.15	1	1		1.04348	1	1	#DIV/0!		1	#DIV/0!	#DIV/0!		#DIV/0!	#DIV/0!	#DIV/0!		#DIV/0!	#DIV/0!	#DIV/0!		#DIV/0!
#r2a			3			1	2	3			1	2	3			0	0	0		0	0	0		0	0	0		0	0	0
avg. r2a			0.0967742			1	1	0.136364			1	1	0.130435			#DIV/0!	#DIV/0!	0		#DIV/0!	#DIV/0!	#DIV/0!		#DIV/0!	#DIV/0!	#DIV/0!		#DIV/0!	#DIV/0!	#DIV/0!
total EC			27	22	16	2	2	26	23	17	2	2	27	1	1	0	0	1	0	0	0	0	0	0	0	0	0	0	0	0
avg. EC			0.870968	1.15789	1	2	1	1.18182	1.15	1	2	1	1.17391	1	1	#DIV/0!	#DIV/0!	1	#DIV/0!	#DIV/0!	#DIV/0!	#DIV/0!	#DIV/0!	#DIV/0!	#DIV/0!	#DIV/0!	#DIV/0!	#DIV/0!	#DIV/0!	#DIV/0!
FSC			0																0	0	0	0	0	0	0	0	0	0	0	0	0	0	0
avg. FSC			0																#DIV/0!	#DIV/0!	#DIV/0!	#DIV/0!	#DIV/0!	#DIV/0!	#DIV/0!	#DIV/0!	#DIV/0!	#DIV/0!	#DIV/0!	#DIV/0!	#DIV/0!	#DIV/0!	#DIV/0!
total cells			27																0	0	0	0	0	0	0	0	0	0	0	0
avg. total cells			0.870968																#DIV/0!	#DIV/0!	#DIV/0!	#DIV/0!	#DIV/0!	#DIV/0!	#DIV/0!	#DIV/0!	#DIV/0!	#DIV/0!	#DIV/0!	#DIV/0!
EC/FSC			#DIV/0!																#DIV/0!	#DIV/0!	#DIV/0!	#DIV/0!	#DIV/0!	#DIV/0!	#DIV/0!	#DIV/0!	#DIV/0!	#DIV/0!	#DIV/0!	#DIV/0!
r1/r2a			8			1		7.66667			1		8			#DIV/0!		#DIV/0!		#DIV/0!		#DIV/0!		#DIV/0!		#DIV/0!		#DIV/0!		#DIV/0!
Immediate Daughter			1											0	0	0	0	0					0	0	0	0						0		1	1
% Immediate Daughter			3.22581											0	0	#DIV/0!	#DIV/0!	0					#DIV/0!	#DIV/0!	#DIV/0!	#DIV/0!						#DIV/0!		11.1111	12.5
Terminal E.Ch.			3											1	1	0	0	1					0	0	0	0						0		3	2
% Terminal E.Ch.			9.67742											100	100	#DIV/0!	#DIV/0!	100					#DIV/0!	#DIV/0!	#DIV/0!	#DIV/0!						#DIV/0!		33.3333	25
%r1	%r2a	%FSC
88.8889	11.1111	0
HS 33C 12 min
			n	%
	ovarioles		253
	clones		31	12.253
	r1-only (+/- FC)		20	64.5161
	EC (+/- FC)		23	74.1935
	EC, FSC (+/- FC)		0	0
	FSC (+/- FC)		0	0
	FC (+/- EC)		9	29.0323
	EC+FC		1	3.22581
	terminal FC		3	9.67742
	contains r1		21	67.7419
			avg.	cell #	clones
r1-only (+/- FC)		EC	1.15	23	20
EC (+/- FC)		EC	1.17391	27	23
EC, FSC (+/- FC)		EC	#DIV/0!	0	0
		FSC	#DIV/0!	0	0
		sum	#DIV/0!	0	0
FSC (+/- FC)		FSC	#DIV/0!	0	0
EC+FC		EC	1	1	1
		r1		24
		r2a		3
		total		27
		r1:R2a	8
			n	%
	ovarioles		253
	clones		31	12.253
	r1-only		19	61.2903
	EC-only		22	70.9677
	EC, FSC (+/- FC)		0	0
	FSC (+/- FC)		0	0
	FC-only		8	25.8065
	EC+FC		1	3.22581
	r1+FC		1	3.22581
	terminal FC-only		2	6.45161
	EC+terminal FC-only		1	3.22581
	only term FCs		4	12.9032
	EC + only term FCs		1	3.22581

## Sheet: smo
Notes	Germarium	Type of Clone	1st layer cell (anterior to fas3)	2nd layer cell	3rd layer cell	Total FSCs	r2a	r1	Total Escort	Cap Cells	Total Labeled Cells	I	FC daughter? (not immediate)	G	1	2	3	4	5
clone rate: 3/17	2germarium	cap cell				0			0		0
5.20.19; slide2slipR	1germarium	transition cell				0			0		0
5.20.19; slide1slipL	1germarium	EC	0	0	0	0	0	1	1		1
clone rate: 7/34	2germarium	EC	0	0	0	0	0	1	1		1
	5germarium	EC	0	0	0	0	0	1	1		1
clone rate: 0/39	6germarium	EC	0	0	0	0	0	1	1		1
	7germarium	EC	0	0	0	0	0	1	1		1
	8germarium	EC	0	0	0	0	0	1	1		1
	5germarium	EC	0	0	0	0	0	1	1		1
	3germarium	CC, EC	0	0	0	0	0	2	2	1	2
clone rate: 5/34	2germarium	EC	0	0	0	0	0	2	2		2
good 2a cells	6germarium	EC	0	0	0	0	2	0	2		2
bad staining	4germarium	EC, FSC, FC	1	0	0	1	2	0	2		3	N	Y	N	N	Y
	3ovariole	FC	0	0	0	0	0	0	0		0	N	Y	N	N	N	N	Y
	5ovariole	FC	0	0	0	0	0	0	0		0	N	Y	N	N	N	N	Y
		TOTAL				1	4	11	15		16
		%				6.25	25	68.75	93.75

## Sheet: Numbers smo
n	Clones	%	TOTAL	EC only					EC (+/- FC)					EC, FC					EC, FSC				EC, FSC, FC				EC, FSC (+/- FC)				FSC only	FSC, FC	FSC (+/- FC)	FC (+/- EC)	FC only
124	13	0.104839	n	r1	r1 single	1/2a	2a	sum	r1	r1 single	1/2a	2a	sum	r1	r1 single	1/2a	2a	sum	r1	1/2a	2a	sum	r1	1/2a	2a	sum	r1	1/2a	2a	sum	n	n	n	n	n
# of this clone type			13	9	7	0	1	10	9	7	0	1	10	0	0	0	0	0	0	0	0	0	0	0	1	1	0	0	1	1	0	0	0	2	2
% of all clones			100	69.2308	53.8462	0	7.69231	76.9231	69.2308	53.8462	0	7.69231	76.9231	0	0	0	0	0	0	0	0	0	0	0	7.69231	7.69231	0	0	7.69231	7.69231	0	0	0	15.3846	15.3846
#r1			11	11	7	0		11	11	7	0		11	0	0	0		0	0	0		0	0	0		0	0	0		0
avg. r1			0.846154	1.22222	1	#DIV/0!		1.1	1.22222	1	#DIV/0!		1.1	#DIV/0!	#DIV/0!	#DIV/0!		#DIV/0!	#DIV/0!	#DIV/0!		#DIV/0!	#DIV/0!	#DIV/0!		0	#DIV/0!	#DIV/0!		0
#r2a			4			0	2	2			0	2	2			0	0	0		0	0	0		0	2	2		0	2	2
avg. r2a			0.307692			#DIV/0!	2	0.2			#DIV/0!	2	0.2			#DIV/0!	#DIV/0!	#DIV/0!		#DIV/0!	#DIV/0!	#DIV/0!		#DIV/0!	2	2		#DIV/0!	2	2
total EC			15	11	7	0	2	13	11	7	0	2	13	0	0	0	0	0	0	0	0	0	0	0	2	2	0	0	2	2
avg. EC			1.15385	1.22222	1	#DIV/0!	2	1.3	1.22222	1	#DIV/0!	2	1.3	#DIV/0!	#DIV/0!	#DIV/0!	#DIV/0!	#DIV/0!	#DIV/0!	#DIV/0!	#DIV/0!	#DIV/0!	#DIV/0!	#DIV/0!	2	2	#DIV/0!	#DIV/0!	2	2
FSC			1																0	0	0	0	0	0	1	1	0	0	1	1	0	0	0
avg. FSC			0.0769231																#DIV/0!	#DIV/0!	#DIV/0!	#DIV/0!	#DIV/0!	#DIV/0!	1	1	#DIV/0!	#DIV/0!	1	1	#DIV/0!	#DIV/0!	#DIV/0!
total cells			16																0	0	0	0	0	0	3	3	0	0	3	3
avg. total cells			1.23077																#DIV/0!	#DIV/0!	#DIV/0!	#DIV/0!	#DIV/0!	#DIV/0!	3	3	#DIV/0!	#DIV/0!	3	3
EC/FSC			15																#DIV/0!	#DIV/0!	#DIV/0!	#DIV/0!	#DIV/0!	#DIV/0!	2	2	#DIV/0!	#DIV/0!	2	2
r1/r2a			2.75			#DIV/0!		5.5			#DIV/0!		5.5			#DIV/0!		#DIV/0!		#DIV/0!		#DIV/0!		#DIV/0!		0		#DIV/0!		0
Immediate Daughter			0											0	0	0	0	0					0	0	0	0						0		0	0
% Immediate Daughter			0											#DIV/0!	#DIV/0!	#DIV/0!	#DIV/0!	#DIV/0!					#DIV/0!	#DIV/0!	0	0						#DIV/0!		0	0
Terminal E.Ch.			2											0	0	0	0	0					0	0	0	0						0		2	2
% Terminal E.Ch.			15.3846											#DIV/0!	#DIV/0!	#DIV/0!	#DIV/0!	#DIV/0!					#DIV/0!	#DIV/0!	0	0						#DIV/0!		100	100
%r1	%r2a	%FSC
68.75	25	6.25
HS 33C 10 min
			n	%
	ovarioles		124
	clones		13	10.4839
	r1-only (+/- FC)		9	69.2308
	EC (+/- FC)		10	76.9231
	EC, FSC (+/- FC)		1	7.69231
	FSC (+/- FC)		0	0
	FC (+/- EC)		2	15.3846
	EC+FC		0	0
	terminal FC		2	15.3846
	contains r1		9	69.2308
			avg.	cell #	clones
r1-only (+/- FC)		EC	1.22222	11	9
EC (+/- FC)		EC	1.3	13	10
EC, FSC (+/- FC)		EC	2	2	1
		FSC	1	1	1
		sum	3	3	1
FSC (+/- FC)		FSC	#DIV/0!	0	0
EC+FC		EC	#DIV/0!	0	0
		r1		11
		r2a		4
		total		15
		r1:R2a	2.75
			n	%
	ovarioles		124
	clones		13	10.4839
	r1-only		9	69.2308
	EC-only		10	76.9231
	EC, FSC (+/- FC)		1	7.69231
	FSC (+/- FC)		0	0
	FC-only		2	15.3846
	EC+FC		0	0
	r1+FC		0	0
	terminal FC-only		2	15.3846
	EC+terminal FC-only		0	0

## Sheet: smo Jan23
	Notes	Germarium	Type of Clone	1st layer cell (anterior to fas3)	2nd layer cell	3rd layer cell	Total FSCs	r2a	r1	Total Escort	Total Labeled Cells	I	G	1	2	3	4	5	BS	# eggs occupied
1.25.23; slide1slipL	1.25.23; slide1slipL	1germarium	EC				0	0	1	1	1
1.25.23; slide1slipL	clone rate: 4/35	2germarium	EC				0	0	1	1	1
1.25.23; slide1slipL		4germarium	EC				0	0	1	1	1
1.25.23; slide1slipR	1.25.23; slide1slipR	1germarium	EC				0	0	1	1	1
1.25.23; slide1slipR	clone rate: 6/39	2germarium	EC				0	0	1	1	1
1.25.23; slide1slipR		4germarium	EC				0	0	1	1	1
1.25.23; slide1slipR		5germarium	EC				0	0	1	1	1
1.25.23; slide1slipR		6germarium	EC				0	0	1	1	1
1.25.23; slide2slipL	1.25.23; slide2slipL	1germarium	EC				0	0	1	1	1
1.25.23; slide2slipL	clone rate: 8/35	2germarium	EC				0	0	1	1	1
1.25.23; slide2slipL		3germarium	EC				0	0	1	1	1
1.25.23; slide2slipL	CC	5germarium	EC				0	0	1	1	1
1.25.23; slide2slipL		6germarium	EC				0	0	1	1	1
1.25.23; slide2slipL		7germarium	EC				0	0	1	1	1
1.25.23; slide2slipL		8germarium	EC				0	0	1	1	1
1.25.23; slide2slipR	1.25.23; slide2slipR	1germarium	EC				0	0	1	1	1
1.25.23; slide2slipR		4germarium	EC				0	0	1	1	1
1.25.23; slide2slipR		5germarium	EC				0	0	1	1	1
1.25.23; slide2slipR		8germarium	EC				0	0	1	1	1
1.25.23; slide2slipR		9germarium	EC				0	0	1	1	1
1.25.23; slide3slipL	clone rate: 3/36	2germarium	EC				0	0	1	1	1
1.25.23; slide3slipL		3germarium	EC				0	0	1	1	1
1.25.23; slide3slipR	1.25.23; slide3slipR	1germarium	EC				0	0	1	1	1
1.25.23; slide3slipR	clone rate: 8/37	2germarium	EC				0	0	1	1	1
1.25.23; slide3slipR		3germarium	EC				0	0	1	1	1
1.25.23; slide3slipR		4germarium	EC				0	0	1	1	1
1.25.23; slide3slipR		6germarium	EC				0	0	1	1	1
1.25.23; slide3slipR		7germarium	EC				0	0	1	1	1
1.25.23; slide4slipL		4germarium	EC				0	0	1	1	1
1.25.23; slide5		3germarium	EC				0	0	1	1	1
1.25.23; slide5		5germarium	EC				0	0	1	1	1
1.25.23; slide2slipR	clone rate: 9/37	2germarium	EC				0	0	2	2	2
1.25.23; slide2slipR		3germarium	EC				0	0	2	2	2
1.25.23; slide2slipR		6germarium	EC				0	0	2	2	2
1.25.23; slide4slipL		6germarium	EC				0	0	2	2	2
1.25.23; slide4slipL	is this real?	7germarium	EC				0	0	3	3	3
1.25.23; slide2slipR		7germarium	EC				0	1	0	1	1
1.25.23; slide3slipR		8germarium	EC				0	1	0	1	1
1.25.23; slide4slipL	is this real?	8germarium	EC				0	4	0	4	4
1.25.23; slide5		6germarium	EC				0	1	1	2	2
1.25.23; slide1slipR		3germarium	EC				0	2	1	3	3
1.25.23; slide4slipL	these ECs have ectopic Fas3!	5germarium	EC				0	4	9	13	13
1.25.23; slide2slipL		4germarium	EC, FC				0	0	2	2	2	N	N	N	N	Y			N
1.25.23; slide5		4germarium	EC, FC				0	0	1	1	1	N	N	N	N	N	Y		N
1.25.23; slide1slipL		3germarium	FC				0	0	0	0	0	N	N	N	N	N	Y		N
1.25.23; slide3slipL	1.25.23; slide3slipL	1germarium	FC				0	0	0	0	0	N	Y	N	N	N			N
1.25.23; slide3slipR		5germarium	FC				0	0	0	0	0	N	N	N	N	Y			N
1.25.23; slide4slipL	1.25.23; slide4slipL	1germarium	FC				0	0	0	0	0	N	N	N	N	N			Y
1.25.23; slide4slipL	clone rate: 8/35	2germarium	FC				0	0	0	0	0	N	N	N	Y	N			N
1.25.23; slide4slipR	1.25.23; slide4slipR	1germarium	FC				0	0	0	0	0	N	N	Y	N	N			N
1.25.23; slide5	1.25.23; slide5	1germarium	FC				0	0	0	0	0	N	N	N	N	Y	N		N
1.25.23; slide5		7germarium	FC				0	0	0	0	0	N	N	Y	N	N	Y
1.25.23; slide5	clone rate: 7/38	2germarium	FSC				3	0	0	0	3
1.25.23; slide4slipL		3germarium	FSC, FC				2	0	0	0	2	Y	Y	Y	N	N			Y
1.25.23; slide4slipR	clone rate: 1/18						0	0	0	0	0

## Sheet: Numbers smo Jan23
n	Clones	%	TOTAL	EC only					EC (+/- FC)					EC, FC					EC, FSC				EC, FSC, FC				EC, FSC (+/- FC)				FSC only	FSC, FC	FSC (+/- FC)	FC (+/- EC)	FC only
310	54	0.174194	n	r1	r1 single	1/2a	2a	sum	r1	r1 single	1/2a	2a	sum	r1	r1 single	1/2a	2a	sum	r1	1/2a	2a	sum	r1	1/2a	2a	sum	r1	1/2a	2a	sum	n	n	n	n	n
# of this clone type			54	36	31	3	3	42	38	32	3	3	44	2	1	0	0	2	0	0	0	0	0	0	0	0	0	0	0	0	1	1	2	10	8
% of all clones			100	66.6667	57.4074	5.55556	5.55556	77.7778	70.3704	59.2593	5.55556	5.55556	81.4815	3.7037	1.85185	0	0	3.7037	0	0	0	0	0	0	0	0	0	0	0	0	1.85185	1.85185	3.7037	18.5185	14.8148
#r1			56	42	31	11		53	45	32	11		56	3	1	0		3	0	0		0	0	0		0	0	0		0
avg. r1			1.03704	1.16667	1	3.66667		1.2619	1.18421	1	3.66667		1.27273	1.5	1	#DIV/0!		1.5	#DIV/0!	#DIV/0!		#DIV/0!	#DIV/0!	#DIV/0!		#DIV/0!	#DIV/0!	#DIV/0!		#DIV/0!
#r2a			13			7	6	13			7	6	13			0	0	0		0	0	0		0	0	0		0	0	0
avg. r2a			0.240741			2.33333	2	0.309524			2.33333	2	0.295455			#DIV/0!	#DIV/0!	0		#DIV/0!	#DIV/0!	#DIV/0!		#DIV/0!	#DIV/0!	#DIV/0!		#DIV/0!	#DIV/0!	#DIV/0!
total EC			69	42	31	18	6	66	45	32	18	6	69	3	1	0	0	3	0	0	0	0	0	0	0	0	0	0	0	0
avg. EC			1.27778	1.16667	1	6	2	1.57143	1.18421	1	6	2	1.56818	1.5	1	#DIV/0!	#DIV/0!	1.5	#DIV/0!	#DIV/0!	#DIV/0!	#DIV/0!	#DIV/0!	#DIV/0!	#DIV/0!	#DIV/0!	#DIV/0!	#DIV/0!	#DIV/0!	#DIV/0!
FSC			5																0	0	0	0	0	0	0	0	0	0	0	0	3	2	5
avg. FSC			0.0925926																#DIV/0!	#DIV/0!	#DIV/0!	#DIV/0!	#DIV/0!	#DIV/0!	#DIV/0!	#DIV/0!	#DIV/0!	#DIV/0!	#DIV/0!	#DIV/0!	3	2	2.5
total cells			74																0	0	0	0	0	0	0	0	0	0	0	0
avg. total cells			1.37037																#DIV/0!	#DIV/0!	#DIV/0!	#DIV/0!	#DIV/0!	#DIV/0!	#DIV/0!	#DIV/0!	#DIV/0!	#DIV/0!	#DIV/0!	#DIV/0!
EC/FSC			13.8																#DIV/0!	#DIV/0!	#DIV/0!	#DIV/0!	#DIV/0!	#DIV/0!	#DIV/0!	#DIV/0!	#DIV/0!	#DIV/0!	#DIV/0!	#DIV/0!
r1/r2a			4.30769			1.57143		4.07692			1.57143		4.30769			#DIV/0!		#DIV/0!		#DIV/0!		#DIV/0!		#DIV/0!		#DIV/0!		#DIV/0!		#DIV/0!
Immediate Daughter			1											0	0	0	0	0					0	0	0	0						1		0	0
% Immediate Daughter			1.85185											0	0	#DIV/0!	#DIV/0!	0					#DIV/0!	#DIV/0!	#DIV/0!	#DIV/0!						100		0	0
Terminal E.Ch.			6											2	1	0	0	2					0	0	0	0						1		5	3
% Terminal E.Ch.			11.1111											100	100	#DIV/0!	#DIV/0!	100					#DIV/0!	#DIV/0!	#DIV/0!	#DIV/0!						100		50	37.5
%r1	%r2a	%FSC
75.6757	17.5676	6.75676
HS
			n	%
	ovarioles		310
	clones		54	17.4194
	r1-only (+/- FC)		38	70.3704
	EC (+/- FC)		44	81.4815
	EC, FSC (+/- FC)		0	0
	FSC (+/- FC)		2	3.7037
	FC (+/- EC)		10	18.5185
	EC+FC		2	3.7037
	terminal FC		6	11.1111
	contains r1		41	75.9259
			avg.	cell #	clones
r1-only (+/- FC)		EC	1.18421	45	38
EC (+/- FC)		EC	1.56818	69	44
EC, FSC (+/- FC)		EC	#DIV/0!	0	0
		FSC	#DIV/0!	0	0
		sum	#DIV/0!	0	0
FSC (+/- FC)		FSC	2.5	5	2
EC+FC		EC	1.5	3	2
		r1		56
		r2a		13
		total		69
		r1:R2a	4.30769
			n	%
	ovarioles		310
	clones		54	17.4194
	r1-only		36	66.6667
	EC-only		42	77.7778
	EC, FSC (+/- FC)		0	0
	FSC (+/- FC)		2	3.7037
	FC-only		8	14.8148
	EC+FC		2	3.7037
	r1+FC		2	3.7037
	terminal FC-only		3	5.55556
	EC+terminal FC-only		2	3.7037
	only term FCs		3	5.55556
	EC + only term FCs		2	3.7037

## Sheet: smo; UAS-DIAP1 Nov 2021
Notes	Germarium	Type of Clone	1st layer cell (anterior to fas3)	2nd layer cell	3rd layer cell	Total FSCs	r2a	r1	Total Escort	Total Labeled Cells	I	G	1	2	3	4	5	BS	# eggs occupied
	28germarium	EC				0	2	0	2	2
1 has excess Fas3 in Imm Daughter?	3germarium	EC				0	0	1	1	1
	14germarium	EC				0	0	1	1	1
	18germarium	EC				0	0	1	1	1
	19germarium	EC				0	0	1	1	1
	4germarium	EC				0	0	1	1	1
	9germarium	EC				0	0	1	1	1
	20germarium	EC				0	0	1	1	1
	21germarium	EC				0	0	1	1	1
CC	29germarium	EC				0	0	1	1	1
	7germarium	EC				0	0	1	1	1
clone rate: 31/37	3germarium	EC				0	0	1	1	1
	7germarium	EC				0	0	1	1	1
	30germarium	EC				0	0	1	1	1
	8germarium	EC				0	0	2	2	2
didn't get a close-up image	17germarium	EC, FC				0	1	0	1	1	N	N	Y	N	N			Y
	8germarium	EC, FC				0	1	1	2	2	N	Y	Y
	12germarium	EC, FC				0	0	1	1	1	N	N	N	Y	Y			Y
GSC is marked?	2germarium	EC, FC				0	0	1	1	1	N	Y
clone rate: 19/38	2germarium	FC				0	0	0	0	0	N	N	N	Y	Y	Y		Y
terminal ECh posterior buildup not in clone	24agermarium	FC				0	0	0	0	0	N	N	N	Y	Y			Y
it looks like ECh2 is absent; excess FCs with no cyst; ECh4 posterior build-up not in clone	5germarium	FC				0	0	0	0	0	N	N	Y	-	Y	Y		N
ectopic Fas3+ clone in germarium? can't count cells	15germarium	FC				0	0	0	0	0	N	N	N	Y	N	Y		N
	20germarium	FC				0	0	0	0	0	N	N	N	N	N	Y		N
11.22.21; slide2slipL	1germarium	FC				0	0	0	0	0	N	N	N	N	N	Y		N
real?	5germarium	FC				0	0	0	0	0	N	N	N	Y	Y	Y		N
	15germarium	FC				0	0	0	0	0	N	N	N	Y	N	Y		N
	26germarium	FC				0	0	0	0	0	N	N	N	N	Y	Y		N
	27germarium	FC				0	0	0	0	0	N	N	N	N	Y	Y		N
	16germarium	FC				0	0	0	0	0	N	N	N	Y	Y			N
terminal ECh has FC buildup on the sides not in clone	19germarium	FC				0	0	0	0	0	N	N	N	Y	Y			N
	25germarium	FC				0	0	0	0	0	N	N	N	Y	N			N
11.22.21; slide1slipR	1germarium	FC				0	0	0	0	0	Y	N	N	Y	N	Y		N
ECh4 anterior & ECh3 posterior buildup not in clone	6germarium	FC				0	0	0	0	0	N	N	N	Y	N	Y		N
	10germarium	FC				0	0	0	0	0	N	N	Y	Y	Y	Y		N

## Sheet: Numbers smo; UAS-DIAP1 Nov 2021
n	Clones	%	TOTAL	EC only					EC (+/- FC)					EC, FC					EC, FSC				EC, FSC, FC				EC, FSC (+/- FC)				FSC only	FSC, FC	FSC (+/- FC)	FC (+/- EC)	FC only
75	35	0.466667	n	r1	r1 single	1/2a	2a	sum	r1	r1 single	1/2a	2a	sum	r1	r1 single	1/2a	2a	sum	r1	1/2a	2a	sum	r1	1/2a	2a	sum	r1	1/2a	2a	sum	n	n	n	n	n
# of this clone type			35	14	13	0	1	15	16	15	1	2	19	2	2	1	1	4	0	0	0	0	0	0	0	0	0	0	0	0	0	0	0	20	16
% of all clones			100	40	37.1429	0	2.85714	42.8571	45.7143	42.8571	2.85714	5.71429	54.2857	5.71429	5.71429	2.85714	2.85714	11.4286	0	0	0	0	0	0	0	0	0	0	0	0	0	0	0	57.1429	45.7143
#r1			18	15	13	0		15	17	15	1		18	2	2	1		3	0	0		0	0	0		0	0	0		0
avg. r1			0.514286	1.07143	1	#DIV/0!		1	1.0625	1	1		0.947368	1	1	1		0.75	#DIV/0!	#DIV/0!		#DIV/0!	#DIV/0!	#DIV/0!		#DIV/0!	#DIV/0!	#DIV/0!		#DIV/0!
#r2a			4			0	2	2			1	3	4			1	1	2		0	0	0		0	0	0		0	0	0
avg. r2a			0.114286			#DIV/0!	2	0.133333			1	1.5	0.210526			1	1	0.5		#DIV/0!	#DIV/0!	#DIV/0!		#DIV/0!	#DIV/0!	#DIV/0!		#DIV/0!	#DIV/0!	#DIV/0!
total EC			22	15	13	0	2	17	17	15	2	3	22	2	2	2	1	5	0	0	0	0	0	0	0	0	0	0	0	0
avg. EC			0.628571	1.07143	1	#DIV/0!	2	1.13333	1.0625	1	2	1.5	1.15789	1	1	2	1	1.25	#DIV/0!	#DIV/0!	#DIV/0!	#DIV/0!	#DIV/0!	#DIV/0!	#DIV/0!	#DIV/0!	#DIV/0!	#DIV/0!	#DIV/0!	#DIV/0!
FSC			0																0	0	0	0	0	0	0	0	0	0	0	0	0	0	0
avg. FSC			0																#DIV/0!	#DIV/0!	#DIV/0!	#DIV/0!	#DIV/0!	#DIV/0!	#DIV/0!	#DIV/0!	#DIV/0!	#DIV/0!	#DIV/0!	#DIV/0!	#DIV/0!	#DIV/0!	#DIV/0!
total cells			22																0	0	0	0	0	0	0	0	0	0	0	0
avg. total cells			0.628571																#DIV/0!	#DIV/0!	#DIV/0!	#DIV/0!	#DIV/0!	#DIV/0!	#DIV/0!	#DIV/0!	#DIV/0!	#DIV/0!	#DIV/0!	#DIV/0!
EC/FSC			#DIV/0!																#DIV/0!	#DIV/0!	#DIV/0!	#DIV/0!	#DIV/0!	#DIV/0!	#DIV/0!	#DIV/0!	#DIV/0!	#DIV/0!	#DIV/0!	#DIV/0!
r1/r2a			4.5			#DIV/0!		7.5			1		4.5			1		1.5		#DIV/0!		#DIV/0!		#DIV/0!		#DIV/0!		#DIV/0!		#DIV/0!
Immediate Daughter			1											0	0	0	0	0					0	0	0	0						0		1	1
% Immediate Daughter			2.85714											0	0	0	0	0					#DIV/0!	#DIV/0!	#DIV/0!	#DIV/0!						#DIV/0!		5	6.25
Terminal E.Ch.			14											1	1	0	1	2					0	0	0	0						0		14	12
% Terminal E.Ch.			40											50	50	0	100	50					#DIV/0!	#DIV/0!	#DIV/0!	#DIV/0!						#DIV/0!		70	75
%r1	%r2a	%FSC
81.8182	18.1818	0
HS
			n	%
	ovarioles		75
	clones		35	46.6667
	r1-only (+/- FC)		16	45.7143
	EC (+/- FC)		19	54.2857
	EC, FSC (+/- FC)		0	0
	FSC (+/- FC)		0	0
	FC (+/- EC)		20	57.1429
	EC+FC		4	11.4286
	terminal FC		14	40
	contains r1		17	48.5714
			avg.	cell #	clones
r1-only (+/- FC)		EC	1.0625	17	16
EC (+/- FC)		EC	1.15789	22	19
EC, FSC (+/- FC)		EC	#DIV/0!	0	0
		FSC	#DIV/0!	0	0
		sum	#DIV/0!	0	0
FSC (+/- FC)		FSC	#DIV/0!	0	0
EC+FC		EC	1.25	5	4
		r1		18
		r2a		4
		total		22
		r1:R2a	4.5
			n	%
	ovarioles		75
	clones		35	46.6667
	r1-only		14	40
	EC-only		15	42.8571
	EC, FSC (+/- FC)		0	0
	FSC (+/- FC)		0	0
	FC-only		16	45.7143
	EC+FC		4	11.4286
	r1+FC		2	5.71429
	terminal FC-only		12	34.2857
	EC+terminal FC-only		2	5.71429

[truncated: 12 more sheets: smo; UAS-DIAP1T, Numbers smo; UAS-DIAP1T, smo; UAS-DIAP1Tm6b update, Numbers smo; UAS-DIAP1Tm6b, pka, Numbers pka, smo pka, Numbers smo pka, smo pka; Sufu, Numbers smo pka; Sufu, ptc, Numbers ptc]
