# Supplementary material for: Regulation of somatic stem cell development through positional and proliferative signals during Drosophila melanogaster pupal ovary development resembles the framework governing adult stem cell behavior
Source: Genetics. 2026 May 12;233(2):iyag093. doi: 10.1093/genetics/iyag093 (PMC13291918; doi:10.1093/genetics/iyag093)
Supplement: iyag093_Supplementary_Data [file iyag093_Supplementary_Data.zip › Supplementary_File_1_GENETICS-2026-308979/Full Data with Significance/-2d APF Significance Fisher.xlsx]

## Sheet: Sheet1
	ovarioles	clones	zero label freq (f)	1-p	p	single-cell freq	2-cell freq	Deduced number of clones	r1 only	freq	EC only	freq	EC/FSC	freq	FSC	freq	FC only	freq	FC-only with terminal FCs	freq	Only Term FC	freq	EC+FC	freq	EC+ Term FC	freq	EC + only Term FC	freq	r1 EC +FC	freq	Econly q	number	p	EC/FSC r	FSC s	r plus s	number	p	FC t	number	p	EC+FC m	number	p	t plus m	number	p	r1only a	number
average control	517	319						451.35																							0.546162	246.51		0.212757	0.00825524	0.221012	99.754		0.125636	56.706		0.107189	48.38		0.232826	105.086		0.427522	192.962
40ANM UAS-CycE (a83)	85	55	0.352941	0.901094	0.0989057	0.598701	0.401299	77.0715	9	0.163636	18	0.327273	27	0.490909	0	0	5	0.0909091	5	0.0909091	5	0.0909091	5	0.0909091	5	0.0909091	4	0.0727273	2	0.0363636	0.425362	32.7833	0.1	0.395008	0	0.395008	30.4438	0.0025	0.13891	10.706		0.0407199	3.13834		0.17963	13.8444		0.23599	18.1881
40ANM UAS-yki*	85	48	0.435294	0.920192	0.0798084	0.668545	0.331455	63.9098	5	0.104167	13	0.270833	25	0.520833	1	0.0208333	5	0.104167	5	0.104167	2	0.0416667	4	0.0833333	3	0.0625	1	0.0208333	1	0.0208333	0.345818	22.1012	0.003	0.432428	0.0269229	0.459351	29.357	0.0002	0.145338	9.28855		0.0494933	3.16311		0.194832	12.4517		0.145338	9.28855
40ANM UAS-Shg	111	59	0.468468	0.926975	0.073025	0.694312	0.305688	77.0356	12	0.20339	23	0.389831	20	0.338983	1	0.0169492	8	0.135593	7	0.118644	6	0.101695	7	0.118644	7	0.118644	1	0.0169492	0	0	0.465897	35.8907		0.271761	0.0208917	0.292653	22.5447	0.15	0.180886	13.9346	0.2	0.0605646	4.66563		0.24145	18.6003		0.262581	20.2281
40ANM UAS-DIAP Jan23	109	58	0.46789	0.92686	0.0731395	0.693873	0.306127	75.7554	18	0.310345	25	0.431034	15	0.258621	2	0.0344828	8	0.137931	7	0.12069	5	0.0862069	8	0.137931	8	0.137931	4	0.0689655	2	0.0344828	0.507549	38.4496		0.195556	0.0420865	0.237643	18.0027		0.183869	13.9291		0.0709396	5.37405		0.254808	19.3031		0.382662	28.9887
smo Jan 23	216	37	0.828704	0.981386	0.0186138	0.917587	0.0824127	40.0493	23	0.621622	25	0.675676	2	0.0540541	0	0	9	0.243243	8	0.216216	8	0.216216	1	0.027027	0	0	0	0	1	0.027027	0.693203	27.7623	0.068	0.0501298	0	0.0501298	2.00766	0.0075	0.259062	10.3753	0.0496	-0.0023947	-0.095906		0.256668	10.2793		0.640596	25.6554
smoDIAP(TM2) Jan23	253	47	0.814229	0.979658	0.0203416	0.91008	0.0899198	51.2262	26	0.553191	30	0.638298	0	0	0	0	16	0.340426	14	0.297872	14	0.297872	1	0.0212766	1	0.0212766	1	0.0212766	1	0.0212766	0.658518	33.7334	0.1	6.48787e-16	0	6.48787e-16	3.32349e-14	<0.0001	0.361172	18.5015	<0.0001	-0.0196908	-1.00868	0.024	0.341482	17.4928	0.12	0.575163	29.4635
smoDIAP(TM6B) Jan23	180	41	0.772222	0.974483	0.0255171	0.887744	0.112256	45.6025	9	0.219512	15	0.365854	1	0.0243902	1	0.0243902	18	0.439024	11	0.268293	11	0.268293	5	0.121951	3	0.0731707	2	0.0487805	5	0.121951	0.392623	17.9046	0.06	0.041724	0.0245046	0.0662286	3.02019	0.012	0.466966	21.2948	<0.0001	0.0741822	3.38289		0.541148	24.6777	<0.0001	0.239987	10.944
average			0.793226	0.977101	0.0228985	0.899017	0.100983	96.8287																							0.525571	50.8904		0.020862	0.0122523	0.0331143	3.20641	<0.0001	0.414069	40.0938	<0.0001	0.0272457	2.63817	0.02	0.441315	42.732	<0.0001	0.407575	39.465
smo UASCycE, DIAP Jan23	390	55	0.858974	0.984913	0.0150867	0.93299	0.0670096	58.6855	30	0.545455	31	0.563636	1	0.0181818	2	0.0363636	19	0.345455	10	0.181818	9	0.163636	2	0.0363636	1	0.0181818	0	0	2	0.0363636	0.57996	34.0353		0.014324	0.0369611	0.0512851	3.00969	0.0006	0.360911	21.1802	<0.0001	0.00784399	0.460328	0.0034	0.368755	21.6406	0.015	0.56195	32.9783
yki March 23	134	57	0.574627	0.946103	0.0538966	0.769554	0.230446	70.1354	32	0.561404	37	0.649123	1	0.0175439	0	0	9	0.157895	9	0.157895	9	0.157895	10	0.175439	8	0.140351	8	0.140351	8	0.140351	0.697725	48.9353	0.019	0.0142964	0	0.0142964	1.00268	<0.0001	0.193916	13.6004	0.14	0.094062	6.59708		0.287979	20.1975	0.37	0.615919	43.1977
yki DIAP March 23	137	101	0.262774	0.8749	0.1251	0.509661	0.490339	150.524	42	0.415842	62	0.613861	5	0.049505	0	0	9	0.0891089	8	0.0792079	7	0.0693069	25	0.247525	22	0.217822	19	0.188119	17	0.168317	0.713992	107.473	0.0004	0.0335884	0	0.0335884	5.05587	<0.0001	0.152473	22.9509		0.0999466	15.0444		0.252419	37.9952		0.537728	80.9411
yki CycE DIAP March 23	129	94	0.271318	0.877704	0.122296	0.518808	0.481192	139.232	27	0.287234	41	0.43617	21	0.223404	2	0.0212766	6	0.0638298	4	0.0425532	3	0.0319149	24	0.255319	17	0.180851	13	0.138298	12	0.12766	0.555012	77.2755		0.142021	0.033138	0.175159	24.3878	0.24	0.111501	15.5245		0.158328	22.0444	0.1	0.269829	37.5688		0.403005	56.1112
cutlet Aug 23	119	67	0.436975	0.920546	0.0794537	0.66988	0.33012	89.118	32	0.477612	47	0.701493	1	0.0149254	1	0.0149254	6	0.0895522	4	0.0597015	3	0.0447761	12	0.179104	11	0.164179	11	0.164179	7	0.104478	0.761456	67.8594	0.0001	0.00291635	0.0196522	0.0225686	2.01127	<0.0001	0.125876	11.2178		0.0901	8.02953		0.215976	19.2473		0.558993	49.8164
cycE Aug23	290	93	0.67931	0.96207	0.0379297	0.835133	0.164867	108.333	46	0.494624	52	0.55914	2	0.0215054	0	0	17	0.182796	14	0.150538	13	0.139785	22	0.236559	14	0.150538	11	0.11828	19	0.204301	0.598749	64.8641		0.0185101	0	0.0185101	2.00525	<0.0001	0.210163	22.7675	0.032	0.172578	18.6959	0.069	0.382741	41.4633	0.0032	0.535631	58.0263
cutlet; UASCycE Aug 23	75	56	0.253333	0.871704	0.128296	0.499354	0.500646	84.0362	25	0.446429	34	0.607143	10	0.178571	0	0	3	0.0535714	3	0.0535714	2	0.0357143	9	0.160714	7	0.125	4	0.0714286	6	0.107143	0.710187	59.6814	0.0055	0.124137	0	0.124137	10.432	0.039	0.0977097	8.21115	0.58	0.0679662	5.71162		0.165676	13.9228	0.2	0.569193	47.8328
apc AUG 23	287	54	0.811847	0.979371	0.0206286	0.908835	0.0911646	58.9229	29	0.537037	47	0.87037	1	0.0185185	0	0	3	0.0555556	2	0.037037	2	0.037037	3	0.0555556	1	0.0185185	1	0.0185185	1	0.0185185	0.879998	51.852	<0.0001	0.0169955	0	0.0169955	1.00142	<0.0001	0.060758	3.58004	0.28	0.042249	2.48943	0.1	0.103007	6.06947	0.019	0.559505	32.9677
axn Aug 23
[truncated: 37 more columns]
