# Supplementary material for: Regulation of somatic stem cell development through positional and proliferative signals during Drosophila melanogaster pupal ovary development resembles the framework governing adult stem cell behavior
Source: Genetics. 2026 May 12;233(2):iyag093. doi: 10.1093/genetics/iyag093 (PMC13291918; doi:10.1093/genetics/iyag093)
Supplement: iyag093_Supplementary_Data [file iyag093_Supplementary_Data.zip › Supplementary_File_1_GENETICS-2026-308979/Full Data with Significance/0h APF Controls Variation.xlsx]

## Sheet: Sheet1
	ovarioles	clones	zero label freq (f)	1-p	p	single-cell freq	2-cell freq	Deduced number of clones	r1 only	freq	EC only	freq	EC/FSC	freq	FSC	freq	FC only	freq	FC-only with terminal FCs	freq	Only Term FC	freq	EC+FC	freq	EC+ Term FC	freq	EC + only Term FC	freq	r1 EC +FC	freq	Econly q	q+m	EC/FSC r	FSC s	r + s	FC t	EC+FC m	t+m	r1only a	FC-only with terminal FCs z	Only term FC x	r1+FC b	EC+termFC y	EC + only term FC w		Fraction FC only that are only Term	Fraction FC only that have no Term	Fraction FC only that have Term and non-Term	Normalized non-FSC term FC freq
2019 40ANM (HH&Yki)	128	36	0.71875	0.986334	0.0136658	0.849784	0.150216	41.4078	13	0.361111	18	0.5	4	0.111111	1	0.0277778	8	0.222222	6	0.166667	4	0.111111	5	0.138889	1	0.0277778	1	0.0277778	3	0.0833333	0.537344	0.626864	0.0928326	0.0298844	0.122717	0.250419	0.0895193	0.339939	0.397074	0.189763	0.127862	0.0488756	-0.00263029	0.00679225		0.510593	0.242219	0.247188	0.171757
42Dsha J/F2022	112	41	0.633929	0.981187	0.0188132	0.796889	0.203111	49.3276	15	0.365854	27	0.658537	5	0.121951	2	0.0487805	3	0.0731707	3	0.0731707	2	0.0487805	4	0.097561	3	0.0731707	2	0.0487805	4	0.097561	0.7011	0.764752	0.0877585	0.0577231	0.145482	0.0897667	0.0636514	0.153418	0.41517	0.0897667	0.0602873	0.0727507	0.0422502	0.0284278		0.6716	0	0.3284	0.124117
42Dsha X Aug (ptcyki test)	135	51	0.622222	0.980425	0.019575	0.789236	0.210764	61.749	18	0.352941	31	0.607843	10	0.196078	0	0	6	0.117647	2	0.0392157	1	0.0196078	4	0.0784314	2	0.0392157	1	0.0196078	1	0.0196078	0.655442	0.689651	0.166789	0	0.166789	0.143561	0.0342091	0.17777	0.403677	0.0490458	0.0246814	-0.0042845	0.0226958	0.0118586		0.171923	0.658362	0.169715	0.0693686
2021 40ANM	135	54	0.6	0.978941	0.0210595	0.774451	0.225549	66.1796	36	0.666667	40	0.740741	6	0.111111	1	0.0185185	6	0.111111	3	0.0555556	1	0.0185185	1	0.0185185	0	0	3	0.0555556	1	0.0185185	0.779507	0.754154	0.0859129	0.0220031	0.107916	0.13793	-0.0253532	0.112577	0.712837	0.0702962	0.0237476	-0.0218308	-0.0208843	0.041188		0.172171	0.490349	0.33748	0.0506973
2020 42Dsha	140	58	0.585714	0.977958	0.0220419	0.764762	0.235238	71.6438	21	0.362069	36	0.62069	7	0.12069	1	0.0172414	9	0.155172	8	0.137931	7	0.12069	5	0.0862069	4	0.0689655	3	0.0517241	3	0.0517241	0.672499	0.694245	0.0940879	0.0200568	0.114145	0.19161	0.021746	0.213356	0.419348	0.171329	0.150817	0.0118566	0.0125677	0.00347496		0.787104	0.105844	0.107052	0.179983
40ANM (cycE)	134	56	0.58209	0.977705	0.0222948	0.762279	0.237721	69.3124	26	0.464286	29	0.517857	9	0.160714	0	0	12	0.214286	5	0.0892857	4	0.0714286	6	0.107143	2	0.0357143	1	0.0178571	3	0.0535714	0.575917	0.606716	0.133258	0	0.133258	0.260026	0.0307991	0.290825	0.523584	0.113138	0.0911149	-0.00964007	0.00407982	-0.00657927		0.350407	0.564897	0.084696	0.113716
40ANM Nov 2021	111	48	0.567568	0.976676	0.0233235	0.752235	0.247765	59.8927	29	0.604167	35	0.729167	3	0.0625	0	0	4	0.0833333	2	0.0416667	1	0.0208333	5	0.104167	5	0.104167	4	0.0833333	5	0.104167	0.772685	0.825295	0.0676961	0	0.0676961	0.107009	0.0526098	0.159619	0.659782	0.0544152	0.0274471	0.0575355	0.0691389	0.0625518		0.256493	0.491491	0.252016	0.117379
2019 40ANM	277	121	0.563177	0.976361	0.0236395	0.749167	0.250833	151.351	43	0.355372	54	0.446281	32	0.264463	3	0.0247934	10	0.0826446	7	0.0578512	6	0.0495868	22	0.181818	18	0.14876	12	0.0991736	14	0.115702	0.508969	0.650381	0.212503	0.0305986	0.243102	0.106517	0.141412	0.247929	0.416324	0.0753213	0.064784	0.0865614	0.119073	0.0782045		0.608206	0.292869	0.0989258	0.170311
40ANM Aug23 (cutlet)	136	62	0.544118	0.974961	0.0250391	0.735669	0.264331	78.3885	35	0.564516	39	0.629032	7	0.112903	0	0	6	0.0967742	6	0.0967742	3	0.0483871	9	0.145161	9	0.145161	2	0.0322581	4	0.0645161	0.685973	0.769814	0.104332	0	0.104332	0.125855	0.0838411	0.209696	0.626377	0.125855	0.0642879	0.0195216	0.0838411	0.00788465		0.510811	0	0.489189	0.193475
2018 82BNM	207	98	0.52657	0.97363	0.0263699	0.722979	0.277021	125.148	36	0.367347	45	0.459184	24	0.244898	3	0.0306122	9	0.0918367	5	0.0510204	3	0.0306122	17	0.173469	11	0.112245	4	0.0408163	9	0.0918367	0.528218	0.651706	0.188688	0.0382262	0.226914	0.12138	0.123487	0.244868	0.435448	0.0687582	0.0416763	0.0569359	0.0832964	0.027353		0.343353	0.43353	0.223116	0.135342
42Dsha (Sept 22)	102	49	0.519608	0.97309	0.0269097	0.717871	0.282129	62.8243	22	0.44898	30	0.612245	9	0.183673	1	0.0204082	6	0.122449	4	0.0816327	1	0.0204082	3	0.0612245	3	0.0612245	1	0.0204082	2	0.0408163	0.674214	0.674368	0.140151	0.0250263	0.165178	0.160454	0.000153703	0.160608	0.519406	0.109042	0.028118	-0.00522958	0.0165408	0.00869695		0.17524	0.320417	0.504343	0.125564
42Dsha March23 (shg/yki exp't)	119	65	0.453782	0.967614	0.0323864	0.667349	0.332651	86.6223	19	0.292308	27	0.415385	16	0.246154	1	0.0153846	15	0.230769	12	0.184615	9	0.138462	6	0.0923077	6	0.0923077	6	0.0923077	4	0.0615385	0.498547	0.492334	0.189327	0.017617	0.206944	0.300722	-0.00621292	0.294509	0.369834	0.246381	0.189567	-0.0104168	0.00880744	0.0259583		0.630374	0.180701	0.188925	0.256784
sum	1736	739						923.847
Average			0.576461	0.977073	0.0229265	0.756889	0.243111																								0.632535	0.683357	0.130278	0.0200946	0.150373	0.166271	0.0508219	0.217093	0.491572	0.113593	0.0745326	0.0252196	0.0365648	0.024651		0.432356	0.315057	0.252587	0.142374
actual SD																															0.0995576	0.0890055	0.0487821	0.0180909	0.0533413	0.0691027	0.0516875	0.0683107	0.116215	0.0606966	0.0548464	0.0373429	0.0428014	0.0253039		0.215889	0.217912	0.140491	0.0560884
actual SEM																															0.0287398	0.0256937	0.0140822	0.00522241	0.0153983	0.0199482	0.0149209	0.0197196	0.0335485	0.0175216	0.0158328	0.01078	0.0123557	0.00730461		0.0623219	0.0629057	0.0405562	0.0161913
expected SEM for p value for binomial distribution																															0.0158604	0.0153029	0.0110736	0.00461632	0.0117588	0.0122485	0.00722543	0.0135626	0.0164465	0.0104389	0.00864008	0.00515806	0.00617457	0.00510107		0.0162976	0.0152822	0.0142939	0.0114955
actual SEM/expected SEM																															1.81205	1.67901	1.27169	1.13129	1.30951	1.62862	2.06506	1.45397	2.03986	1.67849	1.83248	2.08993	2.00106	1.43198		3.824	4.11627	2.83731	1.40849
[truncated: 24 more columns]
