# Supplementary material for: Regulation of somatic stem cell development through positional and proliferative signals during Drosophila melanogaster pupal ovary development resembles the framework governing adult stem cell behavior
Source: Genetics. 2026 May 12;233(2):iyag093. doi: 10.1093/genetics/iyag093 (PMC13291918; doi:10.1093/genetics/iyag093)
Supplement: iyag093_Supplementary_Data [file iyag093_Supplementary_Data.zip › Supplementary_File_1_GENETICS-2026-308979/Full Data with Significance/0h APF Significance FisherRev.xlsx]

## Sheet: Sheet1
	ovarioles	clones	zero label freq (f)	1-p	p	single-cell freq	2-cell freq	Deduced number of clones	r1 only	freq	EC only	freq	EC/FSC	freq	FSC	freq	FC only	freq	Term FC only	freq	Only Term FC	freq	EC+FC	freq	EC+ Term FC	freq	EC + only Term FC	freq	r1 EC +FC	freq	Econly q	number	p	EC/FSC r	number	p	FSC s	number	p	r plus s	number	p	FC t	number	p	EC+FC m	number	p	t plus m
Control average (2 omissions)	1736	739	0.576461	0.977073	0.0229265	0.756889	0.243111	923.847																							0.632535	584.365		0.130278	120.357		0.0200946	18.5644		0.150373	138.921		0.166271	153.609		0.0508219	46.9517		0.217093
																																			0			0
cycE	106	50	0.528302	0.973763	0.0262367	0.724243	0.275757	63.7879	14	0.28	18	0.36	0	0	1	0.02	13	0.26	7	0.14			18	0.36	12	0.24			9	0.18	0.427489	27.2686	0.0019	-0.00632483	-0.403447	0.0003	0.0220553	1.40686		0.0157305	1.00341	0.0007	0.320005	20.4124	0.0054	0.236775	15.1034	<0.0001	0.55678
																																			0			0
cutlet	191	60	0.685864	0.984411	0.0155887	0.829784	0.170216	70.2129	27	0.45	40	0.666667	3	0.05	2	0.0333333	9	0.15	8	0.133333	6		6	0.1	5	0.0833333	2		5	0.0833333	0.702257	49.3076		0.0347435	2.43944	0.0078	0.0372218	2.61345		0.0719653	5.05289	0.078	0.174522	12.2537		0.0512554	3.59879		0.225777
																																			0			0
cutlet; UAS-CycE	168	78	0.535714	0.974329	0.0256712	0.729624	0.270376	99.0893	39	0.5	48	0.615385	8	0.102564	2	0.025641	8	0.102564	8	0.102564	4		12	0.153846	9	0.115385	8		4	0.0512821	0.674724	66.858		0.0715528	7.09012	0.11	0.0316323	3.13442		0.103185	10.2245		0.133925	13.2705		0.0881659	8.7363		0.222091
																																			0			0
axn	314	44	0.859873	0.993729	0.00627072	0.929333	0.070667	47.1093	26	0.590909	40	0.909091	3	0.0681818	0	0	1	0.0227273	1	0.0227273			0	0	0	0			0	0	0.91461	43.0867	0.0001	0.0639516	3.01272	0.26	0	0		0.0639516	3.01272	0.14	0.0244102	1.14995	0.0037	-0.00297163	-0.139991	0.16	0.0214385
																																			0			0
dnTCF	193	78	0.595855	0.978658	0.0213422	0.771655	0.228345	95.8109	33	0.423077	43	0.551282	18	0.230769	2	0.025641	9	0.115385	5	0.0641026			6	0.0769231	2	0.025641			4	0.0512821	0.605812	58.0434		0.187165	17.9325		0.0303768	2.91043		0.217542	20.8429		0.14344	13.7431		0.033206	3.1815		0.176646
																																			0			0
arr DIAP x3	119	40	0.663866	0.983075	0.016925	0.816055	0.183945	47.3578	7	0.175	12	0.3	6	0.15	1	0.025	14	0.35	12	0.3			7	0.175	4	0.1			3	0.075	0.341357	16.1659		0.125484	5.94264		0.025887	1.22595		0.151371	7.16859		0.393916	18.655		0.113356	5.36829		0.507272
arr DIAP x4	153	55	0.640523	0.98161	0.0183901	0.80116	0.19884	65.9362	12	0.218182	16	0.290909	14	0.254545	8	0.145455	13	0.236364	11	0.2			4	0.0727273	2	0.0363636			2	0.0363636	0.33522	22.1032		0.200036	13.1896		0.154464	10.1847		0.354499	23.3744		0.276106	18.2054		0.0341742	2.25332		0.31028
arr DIAP sum	272	95	0.650735	0.982257	0.0177429	0.807719	0.192281	113.267	19	0.2	28	0.294737	20	0.210526	9	0.0947368	27	0.284211	23	0.242105			11	0.115789	6	0.0631579			5	0.0526316	0.337745	38.2553	0.001	0.168108	19.0411	0.25	0.0994715	11.2668	0.0001	0.26758	30.3079	0.0029	0.326492	36.9807	0.0001	0.068183	7.72286	0.37	0.394675
																																			0			0
																																			0			0
																																			0			0
																																			0			0
stat	329	142	0.568389	0.976735	0.0232647	0.752808	0.247192	177.101	57	0.401408	124	0.873239	9	0.0633803	0	0	4	0.028169	3	0.0211268			5	0.0352113	0	0			0	0	0.896229	158.723	<0.0001	0.0513408	9.09252	0.002	0	0		0.0513408	9.09252	0.0002	0.0369698	6.5474	0.0001	0.0154604	2.73806	0.048	0.0524302
																																			0			0
Dap Hop 29	93	50	0.462366	0.968369	0.0316306	0.67418	0.32582	66.291	13	0.26	16	0.32	15	0.3	3	0.06	7	0.14	6	0.12			9	0.18	6	0.12			6	0.12	0.39807	26.3884	0.0002	0.219563	14.555	0.041	0.0730021	4.83938	0.018	0.292565	19.3944	0.008	0.19018	12.6072	0.61	0.119185	7.90091		0.309365
																																			0			0
arr Dap Hop 29	146	57	0.609589	0.979587	0.0204125	0.780873	0.219127	69.4902	12	0.210526	15	0.263158	10	0.175439	5	0.0877193	23	0.403509	14	0.245614			4	0.0701754	3	0.0526316			2	0.0350877	0.310032	21.5442	<0.0001	0.1373	9.54103		0.0876529	6.09102	0.0056	0.224953	15.6321	0.088	0.457902	31.8197	0.0001	0.00711271	0.494264	0.07	0.465015
																																			0			0
																																			0			0
																																			0			0
kibra	297	44	0.851852	0.993341	0.00665868	0.925057	0.0749431	47.2975	13	0.295455	24	0.545455	5	0.113636	0	0	13	0.295455	10	0.227273			2	0.0454545	2	0.0454545			2	0.0454545	0.563884	26.6703		0.106505	5.0374		0	0		0.106505	5.0374		0.311528	14.7345	0.017	0.0180827	0.855264		0.329611
																																			0			0
wts	437	42	0.90389	0.995799	0.00420146	0.95233	0.0476696	44.0021	14	0.333333	26	0.619048	4	0.0952381	1	0.0238095	8	0.190476	7	0.166667			3	0.0714286	0	0			0	0	0.630157	27.7283		0.0897387	3.94869		0.0244858	1.07743		0.114225	5.02612		0.198047	8.7145		0.0575707	2.53323		0.255618
																																			0			0
42Dhpo (V60)	279	47	0.831541	0.992343	0.00765697	0.914106	0.0858943	51.037	12	0.255319	18	0.382979	10	0.212766	2	0.0425532	11	0.234043	9	0.191489			6	0.12766	3	0.0638298			1	0.0212766	0.403655	20.6014		0.195381	9.97169		0.0442855	2.2602		0.239667	12.2319		0.250154	12.7671	0.12	0.106524	5.43665		0.356678
42D hpo (g32)	299	35	0.882943	0.994826	0.00517384	0.941484	0.0585162	37.0481	8	0.228571	17	0.485714	8	0.228571	3	0.0857143	4	0.114286	1	0.0285714			3	0.0857143	2	0.0571429			0	0	0.500343	18.5368		0.212741	7.88164		0.0892109	3.30509		0.301952	11.1867		0.120487	4.4638		0.0772182	2.86078		0.197705
42D hpo sum	578	82	0.858131	0.993645	0.00635464	0.928407	0.0715929	87.8706	20	0.243902	35	0.426829	18	0.219512	5	0.0609756	15	0.182927	10	0.121951			9	0.109756	5	0.0609756			1	0.0121951	0.444507	39.0591	0.0008	0.203026	17.8401	0.072	0.0634669	5.57687	0.0175	0.266493	23.4169	0.088	0.194127	17.0581		0.0948728	8.33653		0.289
																																			0			0
40ANM UAS-yki	79	49	0.379747	0.960459	0.0395408	0.604927	0.395073	68.3586	14	0.285714	17	0.346939	15	0.306122	1	0.0204082	2	0.0408163	1	0.0204082			14	0.285714	9	0.183673			11	0.22449	0.44449	30.3847	0.0027	0.221506	15.1419	0.043	0.0305445	2.08798		0.252051	17.2298	0.038	0.0647362	4.42527	0.016	0.238723	16.3188	<0.0001	0.303459
																																			0			0
yki	274	51	0.813869	0.991455	0.0085448	0.904429	0.0955707	55.8741	44	0.862745	48	0.941176	0	0	0	0	3	0.0588235	0	0			1	0.0196078	0	0			0	0	0.946054	52.8599	<0.0001	-0.0178695	-0.998444	0.0011	0	0		-0.0178695	-0.998444	0.0002	0.0645984	3.60938	0.06	0.00721709	0.403248	0.1	0.0718155
																																			0			0
yki DIAP	149	48	0.677852	0.983929	0.0160705	0.824818	0.175182	56.4088	38	0.791667	41	0.854167	2	0.0416667	0	0	2	0.0416667	0	0			3	0.0625	1	0.0208333			3	0.0625	0.873521	49.2742	0.0001	0.0356449	2.01068	0.036	0	0		0.0356449	2.01068	0.017	0.0499855	2.81962	0.024	0.0408484	2.30421		0.090834
																																			0			0
yki March 23	138	9	0.934783	0.997194	0.00280611	0.968018	0.0319822	9.28784	6	0.666667	7	0.777778	0	0	1	0.111111	1	0.111111	1	0.111111	1		0	0	0	0	0		0	0	0.783208	7.27431		-0.00546955	-0.0508003		0.113499	1.05416		0.108029	1.00336		0.11435	1.06207		-0.00558755	-0.0518963		0.108763
yki A	107	24	0.775701	0.989473	0.010527	0.88304	0.11696	26.807	19	0.791667	21	0.875	1	0.0416667	0	0	2	0.0833333	1	0.0416667	1		0	0	0	0	0		0	0	0.886746	23.771		0.0374505	1.00394		0	0		0.0374505	1.00394		0.0932199	2.49895		-0.0174164	-0.466883		0.0758035
sum March 23 yki	245	33	0.865306	0.99399	0.00600987	0.932214	0.0677855	35.2369	25	0.757576	28	0.848485	1	0.030303	1	0.030303	3	0.0909091	2	0.0606061	2		0	0	0	0	0		0	0	0.856802	30.1911	0.0064	0.0249829	0.880321	0.11	0.0319817	1.12694		0.0569646	2.00726	0.15	0.0968376	3.41226	0.25	-0.0106039	-0.373649		0.0862337
																																			0			0
yki DIAP March 23	131	79	0.396947	0.962234	0.0377664	0.62003	0.37997	109.018	34	0.43038	40	0.506329	2	0.0253165	1	0.0126582	21	0.265823	15	0.189873	15		15	0.189873	12	0.151899	11		12	0.151899	0.597695	65.1593		0.0135606	1.47834	<0.0001	0.0141696	1.54474		0.0277302	3.02308	0.0001	0.352555	38.4347	<0.0001	0.0220202	2.40059	0.16	0.374575
																																			0			0
yki DIAP CycE March 23	175	67	0.617143	0.98009	0.0199097	0.785886	0.214114	81.3456	36	0.537313	45	0.671642	2	0.0298507	1	0.0149254	11	0.164179	8	0.119403	7		8	0.119403	5	0.0746269	5		6	0.0895522	0.71525	58.1824		0.0200538	1.63129	0.0023	0.0170689	1.38848		0.0371227	3.01977	0.0025	0.198206	16.1232		0.0494214	4.02021		0.247628
																																			0			0
																																			0			0
shg 10469	180	25	0.861111	0.993789	0.00621112	0.929991	0.0700091	26.7502	13	0.52	23	0.92	2	0.08	0	0	0	0	0	0			0	0	0	0			0	0	0.924865	24.7403	0.0009	0.0751351	2.00988		0	0		0.0751351	2.00988		0	0		0	0		0
																																			0			0
shg T/T	207	65	0.68599	0.984419	0.0155812	0.829862	0.170138	76.0589	23	0.353846	38	0.584615	13	0.2	2	0.0307692	12	0.184615	9	0.138462			0	0	0	0			0	0	0.624512	47.4997		0.169339	12.8798		0.033881	2.57695		0.20322	15.4567		0.21315	16.212		-0.0408827	-3.1095		0.172268
																																			0			0
arr shg	185	28	0.848649	0.993185	0.00681459	0.923342	0.0766584	30.1464	15	0.535714	24	0.857143	1	0.0357143	1	0.0357143	1	0.0357143	0	0			1	0.0357143	1	0.0357143			0	0	0.866037	26.1079		0.028347	0.85456		0.0383122	1.15498		0.0666592	2.00954		0.038556	1.16232	0.073	0.0287483	0.866658		0.0673042
																																			0			0
40ANM UAS-Shg	72	52	0.277778	0.948027	0.051973	0.506051	0.493949	77.6853	27	0.519231	35	0.673077	2	0.0384615	0	0	6	0.115385	5	0.0961538			9	0.173077	7	0.134615			7	0.134615	0.762522	59.2368		0.0259678	2.01732		0	0		0.0259678	2.01732		0.19202	14.9171		0.0194901	1.51409		0.21151
																																			0			0
shg-R69 March 23	231	18	0.922078	0.996625	0.00337452	0.96161	0.0383901	18.691	14	0.777778	16	0.888889	0	0	0	0	2	0.111111	2	0.111111	2		0	0	0	0	0		0	0	0.89257	16.683		-1.4962e-15	-2.79655e-14		0	0		-1.4962e-15	-2.79655e-14		0.115019	2.14982		-0.00758888	-0.141844		0.10743
																																			0			0
shg10469 March 23	486	66	0.864198	0.993937	0.00606296	0.931628	0.0683724	70.5126	33	0.5	38	0.575758	2	0.030303	0	0	19	0.287879	16	0.242424	13		7	0.106061	5	0.0757576	5		6	0.0909091	0.592269	41.7624		0.0284154	2.00364		0	0		0.0284154	2.00364		0.3023	21.3159		0.0770165	5.43063		0.379316
																																			0			0
shg DIAP March 23	118	70	0.40678	0.963215	0.0367849	0.628493	0.371507	96.0055	29	0.414286	39	0.557143	9	0.128571	0	0	7	0.1	6	0.0857143	6		15	0.214286	10	0.142857	9		7	0.1	0.642478	61.6814		0.0962542	9.24094		0	0		0.0962542	9.24094		0.146435	14.0586		0.114832	11.0245		0.261268
																																			0			0
arr shg Mar 23	214	30	0.859813	0.993726	0.00627358	0.929301	0.0706986	32.121	16	0.533333	20	0.666667	2	0.0666667	0	0	5	0.166667	4	0.133333	3		3	0.1	3	0.1	3		3	0.1	0.682	21.9065		0.0625228	2.00829		0	0		0.0625228	2.00829		0.176964	5.68425		0.078514	2.52194		0.255478
																																			0			0
																																			0			0
40ANM UAS-DIAP	74	54	0.27027	0.946945	0.0530546	0.498019	0.501981	81.107	21	0.388889	24	0.444444	9	0.166667	1	0.0185185	8	0.148148	3	0.0555556			12	0.222222	2	0.037037			8	0.148148	0.567643	46.0398		0.104182	8.44989		0.02466	2.0001		0.128842	10.45		0.239607	19.4338	0.13	0.0639084	5.18341		0.303515
																																			0			0
smo UAS-DIAP	75	35	0.533333	0.974148	0.025852	0.727901	0.272099	44.5235	14	0.4	15	0.428571	0	0	0	0	16	0.457143	12	0.342857			4	0.114286	2	0.0571429			2	0.0571429	0.496593	22.11	0.081	1.63064e-16	7.26018e-15	0.0042	0	0		1.63064e-16	7.26018e-15	0.0016	0.524998	23.3747	<0.0001	-0.0215907	-0.961291		0.503407
																																			0			0
smo (2021 multi-day)	253	31	0.87747	0.994568	0.00543153	0.938621	0.061379	32.9027	19	0.612903	22	0.709677	0	0	0	0	8	0.258065	2	0.0645161			1	0.0322581	1	0.0322581			1	0.0322581	0.721997	23.7557		3.98986e-17	1.31277e-15	0.027	0	0		3.98986e-17	1.31277e-15	0.0096	0.270167	8.88924	0.096	0.00783575	0.257818		0.278003
																																			0			0
smo	124	13	0.895161	0.995396	0.00460401	0.947832	0.0521685	13.6782	9	0.692308	10	0.769231	1	0.0769231	0	0	2	0.153846	2	0.153846			0	0	0	0			0	0	0.778234	10.6448		0.073376	1.00365		0	0		0.073376	1.00365	0.7	0.160889	2.20067		-0.0124994	-0.17097		0.14839
																																			0			0
pka	67	38	0.432836	0.96571	0.0342898	0.650346	0.349654	51.2869	20	0.526316	22	0.578947	4	0.105263	2	0.0526316	7	0.184211	5	0.131579			3	0.0789474	1	0.0263158			2	0.0526316	0.657669	33.7298		0.0586076	3.0058		0.0621599	3.18799	0.1	0.120768	6.19379		0.249722	12.8075		-0.0281583	-1.44415		0.221564
																																			0			0
smo pka	71	10	0.859155	0.993695	0.00630529	0.928952	0.0710485	10.7105	5	0.5	5	0.5	0	0	0	0	5	0.5	1	0.1			0	0	0	0			0	0	0.51774	5.54524		-9.02056e-17	-9.66146e-16		0	0		-9.02056e-17	-9.66146e-16		0.51774	5.54524	0.0027	-0.0354795	-0.380003		0.48226
																																			0			0
smo pka Su(fu)	145	51	0.648276	0.982102	0.0178979	0.806145	0.193855	60.8866	23	0.45098	26	0.509804	2	0.0392157	0	0	12	0.235294	6	0.117647			11	0.215686	6	0.117647			7	0.137255	0.557624	33.9518		0.033025	2.01078	0.025	0	0		0.033025	2.01078	0.0074	0.273843	16.6734	0.035	0.135508	8.25064		0.409351
																																			0			0
smo; UAS-Yki*	107	38	0.64486	0.981886	0.018114	0.803953	0.196047	45.4498	27	0.710526	29	0.763158	2	0.0526316	0	0	4	0.105263	1	0.0263158			3	0.0789474	2	0.0526316			1	0.0263158	0.795097	36.137		0.0443267	2.01464		0	0		0.0443267	2.01464	0.0504	0.126999	5.77207	0.68	0.0335771	1.52607		0.160576
																																			0			0
ptc	164	85	0.481707	0.970024	0.0299757	0.689295	0.310705	111.41	20	0.235294	26	0.305882	23	0.270588	2	0.0235294	16	0.188235	11	0.129412			18	0.211765	10	0.117647			9	0.105882	0.37901	42.2255	0.0001	0.210142	23.4118	0.04	0.0276603	3.08163		0.237802	26.4935	0.028	0.245841	27.3891	0.048	0.137347	15.3018	0.002	0.383188
																																			0			0
yki; tub-yki	553	178	0.678119	0.983946	0.0160544	0.824984	0.175016	209.153	64	0.359551	91	0.511236	35	0.196629	3	0.0168539	28	0.157303	18	0.101124	13		21	0.117978	17	0.0955056	11		10	0.0561798	0.554471	115.969		0.168004	35.1386		0.0188833	3.9495		0.186888	39.0881		0.183529	38.3856		0.0751129	15.7101		0.258642
																																			0			0
ptc yki (1)	252	23	0.90873	0.99602	0.00397985	0.954812	0.0451878	24.0393	15	0.652174	18	0.782609	2	0.0869565	0	0	0	0	0	0	0		3	0.130435	2	0.0869565	0		1	0.0434783	0.790103	18.9935		0.0834985	2.00725		0	0		0.0834985	2.00725		0	0		0.126399	3.03854		0.126399
ptc yki (10)	268	36	0.865672	0.994008	0.00599237	0.932408	0.0675921	38.4333	20	0.555556	23	0.638889	1	0.0277778	1	0.0277778	6	0.166667	3	0.0833333	3		5	0.138889	1	0.0277778	1		2	0.0555556	0.65418	25.1423		0.023222	0.892499		0.0289888	1.11413		0.0522108	2.00663		0.176491	6.78312		0.117118	4.50125		0.293609
ptc yki average	520	59	0.886538	0.994995	0.00500538	0.943358	0.0566422	62.3419	35	0.59322	41	0.694915	3	0.0508475	1	0.0169492	6	0.101695	3	0.0508475	3		8	0.135593	3	0.0508475	1		3	0.0508475	0.706657	44.0543		0.0466645	2.90915	0.072	0.0177201	1.1047		0.0643845	4.01385	0.06	0.107112	6.67757	0.29	0.121847	7.59615	0.019	0.228959
																																			0			0
ptc yki; tub-yki (1)	252	27	0.892857	0.995289	0.0047109	0.946639	0.053361	28.4407	8	0.296296	9	0.333333	2	0.0740741	4	0.148148	8	0.296296	4	0.148148	3		4	0.148148	3	0.111111	1		2	0.0740741	0.345398	9.82338		0.0632424	1.79866		0.150027	4.26687		0.213269	6.06553		0.307663	8.75015		0.13367	3.80168		0.441333
ptc yki; tub-yki (10)	170	49	0.711765	0.985933	0.0140671	0.845587	0.154413	56.5662	16	0.326531	27	0.55102	6	0.122449	5	0.102041	7	0.142857	2	0.0408163	2		4	0.0816327	2	0.0408163	1		2	0.0408163	0.588417	33.2845		0.088098	4.98337		0.111704	6.31868		0.199802	11.3021		0.164031	9.27862		0.0477504	2.70106		0.211781
ptc yki; tub-yki average	422	76	0.819905	0.991761	0.00823947	0.90775	0.0922497	83.011	24	0.315789	36	0.473684	8	0.105263	9	0.118421	15	0.197368	6	0.0789474	5		8	0.105263	5	0.0657895	2		4	0.0526316	0.496746	41.2353	0.018	0.0849031	7.04789	0.3	0.123559	10.2568	<0.0001	0.208462	17.3047		0.212823	17.6666	0.29	0.0819689	6.80432		0.294792
																																0			0			0			0			0			0		0
rev ptc yki; tub-yki								72.6832																							0.475635	34.5707	0.012	0.0799265	5.80932		0.145583	10.5814	<0.0001	0.225509	16.3907		0.220304	16.0124		0.0785526	5.70946		0.298856
																																			0			0
																																			0			0
																																			0			0
																																			0			0
																																			0			0
40ANM DIAP Jan 23	172	59	0.656977	0.982648	0.0173521	0.811694	0.188306	70.11	27	0.457627	34	0.576271	10	0.169492	1	0.0169492	9	0.152542	7	0.118644	6		5	0.0847458	4	0.0677966	1		3	0.0508475	0.620608	43.5109		0.141814	9.94261		0.0191897	1.34539		0.161004	11.288		0.180382	12.6466		0.0380052	2.66455		0.218388
																																			0			0
smo Jan 23	310	54	0.825806	0.992057	0.00794307	0.910981	0.089019	58.807	36	0.666667	42	0.777778	0	0	2	0.037037	8	0.148148	3	0.0555556	3		2	0.037037	2	0.037037	2		2	0.037037	0.792421	46.5999		-0.00517177	-0.304137	0.0007	0.0392764	2.30973	0.36	0.0341046	2.00559	0.011	0.16012	9.41615		0.0133553	0.785386		0.173475
																																			0			0
smo DIAP TM2 Jan 23	296	55	0.814189	0.991471	0.00852853	0.904606	0.0953939	60.2467	29	0.527273	33	0.6	2	0.0363636	0	0	15	0.272727	7	0.127273	6		5	0.0909091	3	0.0545455	3		5	0.0909091	0.622419	37.4987		0.0332934	2.00582	0.025	0	0		0.0332934	2.00582	0.0074	0.292467	17.6202	0.015	0.0518206	3.12202		0.344288
																																			0			0
smo DIAP TM6B Jan 23	315	52	0.834921	0.992511	0.00748926	0.91594	0.0840598	56.3711	21	0.403846	24	0.461538	2	0.0384615	0	0	18	0.346154	9	0.173077	9		8	0.153846	2	0.0384615	2		5	0.0961538	0.482528	27.2006	0.032	0.0355773	2.00553	0.036	0	0		0.0355773	2.00553	0.00167	0.365652	20.6122	0.0005	0.116243	6.55277	0.03	0.481895
																																			0			0
smo; DIAP CycE Jan 23	386	44	0.88601	0.99497	0.00503008	0.943083	0.0569171	46.5044	13	0.295455	14	0.318182	0	0	1	0.0227273	23	0.522727	15	0.340909	14		6	0.136364	4	0.0909091	4		2	0.0454545	0.330781	15.3828	0.0001	-0.00107498	-0.0499913	0.0026	0.0226033	1.05115		0.0215283	1.00116	0.009	0.536879	24.9672	<0.0001	0.110811	5.15321	0..09	0.64769
																																0			0			0			0			0			0		0
																																0			0			0			0			0			0		0
																																0			0			0			0			0			0		0
																																0			0			0			0			0			0		0
yki	274	51	0.813869	0.991455	0.0085448	0.904429	0.0955707	55.8741	44	0.862745	48	0.941176	0	0	0	0	3	0.0588235	0	0			1	0.0196078	0	0			0	0	0.946054	52.8599		-0.0178695	-0.998444		0	0		-0.0178695	-0.998444		0.0645984	3.60938		0.00721709	0.403248		0.0718155
sum March 23 yki	245	33	0.865306	0.99399	0.00600987	0.932214	0.0677855	35.2369	25	0.757576	28	0.848485	1	0.030303	1	0.030303	3	0.0909091	2	0.0606061	2		0	0	0	0	0		0	0	0.856802	30.1911		0.0249829	0.880321		0.0319817	1.12694		0.0569646	2.00726		0.0968376	3.41226		-0.0106039	-0.373649		0.0862337
yki average	519	84						91.111																							0.901428	82.13	<0.0001	0.0035567	0.324054	<0.0001	0.0159909	1.45694		0.0195476	1.781	0.0002	0.080718	7.3543	0.024	-0.0016934	-0.154288	0.017	0.0790246
																																0			0			0			0			0			0		0
yki DIAP	149	48	0.677852	0.983929	0.0160705	0.824818	0.175182	56.4088	38	0.791667	41	0.854167	2	0.0416667	0	0	2	0.0416667	0	0			3	0.0625	1	0.0208333			3	0.0625	0.873521	49.2742		0.0356449	2.01068		0	0		0.0356449	2.01068		0.0499855	2.81962		0.0408484	2.30421		0.090834
yki DIAP March 23	131	79	0.396947	0.962234	0.0377664	0.62003	0.37997	109.018	34	0.43038	40	0.506329	2	0.0253165	1	0.0126582	21	0.265823	15	0.189873	15		15	0.189873	12	0.151899	11		12	0.151899	0.597695	65.1593		0.0135606	1.47834		0.0141696	1.54474		0.0277302	3.02308		0.352555	38.4347		0.0220202	2.40059		0.374575
yki DIAP average	280	127						165.426																							0.735608	121.689	0.0105	0.0246027	4.06994	<0.0001	0.00708482	1.17202		0.0316876	5.24196	<0.0001	0.20127	33.2954	0.31	0.0314343	5.20006	0.32	0.232704
																																			0			0
																																			0			0
smo (2021 multi-day)	253	31	0.87747	0.994568	0.00543153	0.938621	0.061379	32.9027	19	0.612903	22	0.709677	0	0	0	0	8	0.258065	2	0.0645161			1	0.0322581	1	0.0322581			1	0.0322581	0.721997	23.7557		3.98986e-17	1.31277e-15		0	0		3.98986e-17	1.31277e-15		0.270167	8.88924		0.00783575	0.257818		0.278003
smo	124	13	0.895161	0.995396	0.00460401	0.947832	0.0521685	13.6782	9	0.692308	10	0.769231	1	0.0769231	0	0	2	0.153846	2	0.153846			0	0	0	0			0	0	0.778234	10.6448		0.073376	1.00365		0	0		0.073376	1.00365		0.160889	2.20067		-0.0124994	-0.17097		0.14839
smo Jan 23	310	54	0.825806	0.992057	0.00794307	0.910981	0.089019	58.807	36	0.666667	42	0.777778	0	0	2	0.037037	8	0.148148	3	0.0555556	3		2	0.037037	2	0.037037	2		2	0.037037	0.792421	46.5999		-0.00517177	-0.304137		0.0392764	2.30973		0.0341046	2.00559		0.16012	9.41615		0.0133553	0.785386		0.173475
smo average	687	98						105.388	64	0.653061	74	0.755102	1	0.0102041	2	0.0204082	18	0.183673	7	0.0714286			3	0.0306122	3	0.0306122			3	0.0306122	0.764217	80.5393	0.007	0.0227348	2.39597	0.0002	0.0130921	1.37975		0.0358269	3.77572	0.0006	0.197059	20.7676		0.00289721	0.305331	0.011	0.199956
																																			0			0
smo UAS-DIAP	75	35	0.533333	0.974148	0.025852	0.727901	0.272099	44.5235	14	0.4	15	0.428571	0	0	0	0	16	0.457143	12	0.342857			4	0.114286	2	0.0571429			2	0.0571429	0.496593	22.11		1.63064e-16	7.26018e-15		0	0		1.63064e-16	7.26018e-15		0.524998	23.3747		-0.0215907	-0.961291		0.503407
smo DIAP TM2 Jan 23	296	55	0.814189	0.991471	0.00852853	0.904606	0.0953939	60.2467	29	0.527273	33	0.6	2	0.0363636	0	0	15	0.272727	7	0.127273	6		5	0.0909091	3	0.0545455	3		5	0.0909091	0.622419	37.4987		0.0332934	2.00582		0	0		0.0332934	2.00582		0.292467	17.6202		0.0518206	3.12202		0.344288
smo DIAP TM6B Jan 23	315	52	0.834921	0.992511	0.00748926	0.91594	0.0840598	56.3711	21	0.403846	24	0.461538	2	0.0384615	0	0	18	0.346154	9	0.173077	9		8	0.153846	2	0.0384615	2		5	0.0961538	0.482528	27.2006		0.0355773	2.00553		0	0		0.0355773	2.00553		0.365652	20.6122		0.116243	6.55277		0.481895
smo DIAP average	686	142						161.141	64	0.450704	72	0.507042	4	0.028169	0	0	49	0.34507	28	0.197183			17	0.119718	7	0.0492958			12	0.084507	0.533847	86.0247	0.022	0.0229569	3.6993	<0.0001	0	0		0.0229569	3.6993	<0.0001	0.394372	63.5496	<0.0001	0.0488244	7.86763		0.443197
Controls
2019 40ANM (HH&Yki)								41.4078																							0.537344	22.2502		0.0928326	3.84399		0.0298844	1.23745		0.122717	5.08144		0.250419	10.3693		0.0895193	3.7068		0.339939
42Dsha J/F2022								49.3276																							0.7011	34.5836		0.0877585	4.32891		0.0577231	2.84734		0.145482	7.17625		0.0897667	4.42797		0.0636514	3.13977		0.153418
42Dsha X Aug (ptcyki test)								61.749																							0.655442	40.4729		0.166789	10.299		0	0		0.166789	10.299		0.143561	8.86473		0.0342091	2.11237		0.17777
2021 40ANM								66.1796																							0.779507	51.5875	0.0175	0.0859129	5.68569		0.0220031	1.45615		0.107916	7.14184		0.13793	9.12816		-0.0253532	-1.67787		0.112577
2020 42Dsha								71.6438																							0.672499	48.1804		0.0940879	6.74082		0.0200568	1.43695		0.114145	8.17777		0.19161	13.7277		0.021746	1.55797		0.213356
40ANM (cycE)								69.3124																							0.575917	39.9182		0.133258	9.2364		0	0		0.133258	9.2364		0.260026	18.023		0.0307991	2.13476		0.290825
40ANM Nov 2021								59.8927																							0.772685	46.2782	0.0374	0.0676961	4.0545		0	0		0.0676961	4.0545		0.107009	6.40908		0.0526098	3.15095		0.159619
2019 40ANM								151.351																							0.508969	77.0329	0.0051	0.212503	32.1626	0.0113	0.0305986	4.63113		0.243102	36.7937	0.006	0.106517	16.1214		0.141412	21.4029	0.0002	0.247929
40ANM Aug23 (cutlet)								78.3885																							0.685973	53.7724		0.104332	8.17839		0	0		0.104332	8.17839		0.125855	9.86555		0.0838411	6.57218		0.209696
2018 82BNM								125.148																							0.528218	66.1055	0.031	0.188688	23.6139		0.0382262	4.78394		0.226914	28.3979	0.0497	0.12138	15.1905		0.123487	15.4542	0.0044	0.244868
42Dsha (Sept 22)								62.8243																							0.674214	42.3571		0.140151	8.80492		0.0250263	1.57226		0.165178	10.3772		0.160454	10.0804		0.000153703	0.0096563		0.160608
42Dsha March23 (shg/yki exp't)								86.6223																							0.498547	43.1853	0.0198	0.189327	16.4		0.017617	1.52603		0.206944	17.926		0.300722	26.0492	0.0048	-0.00621292	-0.538178	0.0282	0.294509
Control average (2 omissions)	1736	739	0.576461	0.977073	0.0229265	0.756889	0.243111	923.847																							0.632535	584.365		0.130278	120.357		0.0200946	18.5644		0.150373	138.921		0.166271	153.609		0.0508219	46.9517		0.217093
[truncated: 42 more columns]
