# Supplementary material for: Regulation of somatic stem cell development through positional and proliferative signals during Drosophila melanogaster pupal ovary development resembles the framework governing adult stem cell behavior
Source: Genetics. 2026 May 12;233(2):iyag093. doi: 10.1093/genetics/iyag093 (PMC13291918; doi:10.1093/genetics/iyag093)
Supplement: iyag093_Supplementary_Data [file iyag093_Supplementary_Data.zip › Supplementary_File_1_GENETICS-2026-308979/Full Data with Significance/Single-cell -2dAPF calculations.xlsx]

## Sheet: Sheet1
	ovarioles	clones	zero label freq (f)	1-p	p	single-cell freq	2-cell freq	Deduced number of clones	r1 only	freq	EC only	freq	EC/FSC	freq	FSC	freq	FC only	freq	FC-only with terminal FCs	freq	Only Term FC	freq	EC+FC	freq	EC+ Term FC	freq	EC + only Term FC	freq	r1 EC +FC	freq	Econly q	EC/FSC r	FSC s	FC t	EC+FC m	r1only a	FC-only with terminal FCs z	Only term FC x	r1+FC b	EC+termFC y	EC + only term FC w		Fraction FC only that are only Term	Fraction FC only that have no Term	Fraction FC only that have Term and non-Term	Normalized non-FSC term FC freq	Normalized non-FSC FC freq	Normalized non-FSC EC freq	Raw number with any term FC (regardless of other cells)

42Dsha 2020	114	54	0.526316	0.937831	0.0621689	0.736556	0.263444	68.226	22	0.407407	28	0.518519	13	0.240741	0	0	6	0.111111	5	0.0925926	3	0.0555556	7	0.12963	6	0.111111	3	0.0555556	4	0.0740741	0.582583	0.198783	0	0.143488	0.0751465	0.473077	0.120515	0.0734942	0.0339595	0.0652278	0.0302659		0.512197	0.160102	0.327701	0.172761	0.203353	0.611758	27
40ANM a83 (UASCycEexpt)	94	53	0.43617	0.920377	0.0796233	0.669241	0.330759	70.5302	17	0.320755	22	0.415094	15	0.283019	0	0	0	0	0	0	0	0	16	0.301887	10	0.188679	6	0.113208	8	0.150943	0.497782	0.22529	0	0	0.276928	0.400146	0	0	0.144271	0.178413	0.109409		#DIV/0!	#DIV/0!	#DIV/0!	0.13972	0.21687	0.606698	21
40ANM a85 (UASCycEexpt)	92	65	0.293478	0.884622	0.115378	0.541772	0.458228	94.7848	23	0.353846	32	0.492308	20	0.307692	1	0.0153846	4	0.0615385	3	0.0461538	2	0.0307692	8	0.123077	4	0.0615385	2	0.0307692	4	0.0615385	0.602089	0.215863	0.0237307	0.104373	0.0539445	0.467932	0.0798039	0.0542998	0.0140336	0.0146362	0.000705864		0.520246	0.2354	0.244354	0.0896063	0.150215	0.622455	23
42Dsha March 23	119	65	0.453782	0.924027	0.075973	0.683054	0.316946	85.6015	19	0.292308	27	0.415385	16	0.246154	1	0.0153846	15	0.230769	12	0.184615	9	0.138462	6	0.0923077	6	0.0923077	6	0.0923077	4	0.0615385	0.494612	0.191574	0.0175455	0.296937	-0.000667864	0.36584	0.242902	0.18656	-0.00619019	0.0135818	0.0300748		0.628282	0.181974	0.189745	0.256655	0.296467	0.494274	27
40ANM Aug 23	98	82	0.163265	0.834237	0.165763	0.387708	0.612292	132.208	23	0.280488	33	0.402439	28	0.341463	0	0	3	0.0365854	2	0.0243902	2	0.0243902	18	0.219512	22	0.268293	13	0.158537	10	0.121951	0.553744	0.232277	0	0.083383	0.130597	0.430613	0.0576585	0.0576585	0.0645828	0.179373	0.0997402		0.69149	0.30851	0	0.209652	0.189263	0.605291	41
average control			0.374602	0.906478	0.0935225	0.617978	0.382022																								0.546162	0.212757	0.00825524	0.125636	0.107189	0.427522	0.100176	0.0744025	0.0501313	0.0902463	0.0540391		0.592206	0.202651	0.205144	0.171987	0.210285	0.590099
total	517	319						451.35
40ANM UAS-CycE (a83)	85	55	0.352941	0.901094	0.0989057	0.598701	0.401299	77.0715	9	0.163636	18	0.327273	27	0.490909	0	0	5	0.0909091	5	0.0909091	5	0.0909091	5	0.0909091	5	0.0909091	4	0.0727273	2	0.0363636	0.425362	0.395008	0	0.13891	0.0407199	0.23599	0.13891	0.13891	0.00952552	0.0407199	0.0238458		1	0	0	0.172602	0.172602	0.447846	31
40ANM UAS-yki*	85	48	0.435294	0.920192	0.0798084	0.668545	0.331455	63.9098	5	0.104167	13	0.270833	25	0.520833	1	0.0208333	5	0.104167	5	0.104167	2	0.0416667	4	0.0833333	3	0.0625	1	0.0208333	1	0.0208333	0.345818	0.432428	0.0269229	0.145338	0.0494933	0.145338	0.145338	0.0605092	0.00685513	0.0290721	0.00740341		0.416333	0	0.583667	0.166185	0.185644	0.376668	24
40ANM UAS-Shg	111	59	0.468468	0.926975	0.073025	0.694312	0.305688	77.0356	12	0.20339	23	0.389831	20	0.338983	1	0.0169492	8	0.135593	7	0.118644	6	0.101695	7	0.118644	7	0.118644	1	0.0169492	0	0	0.465897	0.271761	0.0208917	0.180886	0.0605646	0.262581	0.159657	0.138075	-0.0268495	0.0659232	-0.0211711		0.763326	0.117359	0.119315	0.212698	0.227662	0.496397	25
40ANM UAS-DIAP Jan23	109	58	0.46789	0.92686	0.0731395	0.693873	0.306127	75.7554	18	0.310345	25	0.431034	15	0.258621	2	0.0344828	8	0.137931	7	0.12069	5	0.0862069	8	0.137931	8	0.137931	4	0.0689655	2	0.0344828	0.507549	0.195556	0.0420865	0.183869	0.0709396	0.382662	0.162313	0.118088	-0.00770982	0.0767022	0.0297139		0.64224	0.117235	0.240525	0.223183	0.23793	0.540169	26
smo Jan 23	216	37	0.828704	0.981386	0.0186138	0.917587	0.0824127	40.0493	23	0.621622	25	0.675676	2	0.0540541	0	0	9	0.243243	8	0.216216	8	0.216216	1	0.027027	0	0	0	0	1	0.027027	0.693203	0.0501298	0	0.259062	-0.0023947	0.640596	0.230849	0.230849	-0.000303787	-0.0245928	-0.0247001		0.891096	0.108904	0	0.206752	0.257284	0.692466	8
smoDIAP(TM2) Jan23	253	47	0.814229	0.979658	0.0203416	0.91008	0.0899198	51.2262	26	0.553191	30	0.638298	0	0	0	0	16	0.340426	14	0.297872	14	0.297872	1	0.0212766	1	0.0212766	1	0.0212766	1	0.0212766	0.658518	6.48787e-16	0	0.361172	-0.0196908	0.575163	0.317353	0.317353	-0.0147253	-0.0149313	-0.01504		0.878673	0.121327	0	0.308496	0.348341	0.651659	15
smoDIAP(TM6B) Jan23	180	41	0.772222	0.974483	0.0255171	0.887744	0.112256	45.6025	9	0.219512	15	0.365854	1	0.0243902	1	0.0243902	18	0.439024	11	0.268293	11	0.268293	5	0.121951	3	0.0731707	2	0.0487805	5	0.121951	0.392623	0.041724	0.0245046	0.466966	0.0741822	0.239987	0.291476	0.291476	0.0887427	0.0437323	0.0221182		0.62419	0.37581	0	0.312059	0.503777	0.434568	14
average			0.793226	0.977101	0.0228985	0.899017	0.100983																								0.525571	0.020862	0.0122523	0.414069	0.0272457	0.407575	0.304414	0.304414	0.0370087	0.0144005	0.00353912		0.735177	0.264823	0	0.310359	0.42961	0.538154
smo UASCycE, DIAP Jan23	390	55	0.858974	0.984913	0.0150867	0.93299	0.0670096	58.6855	30	0.545455	31	0.563636	1	0.0181818	2	0.0363636	19	0.345455	10	0.181818	9	0.163636	2	0.0363636	1	0.0181818	0	0	2	0.0363636	0.57996	0.014324	0.0369611	0.360911	0.00784399	0.56195	0.192223	0.173234	0.00866568	0.00305972	-0.0130338		0.479991	0.467394	0.0526148	0.193763	0.365885	0.583229	13
yki March 23	134	57	0.574627	0.946103	0.0538966	0.769554	0.230446	70.1354	32	0.561404	37	0.649123	1	0.0175439	0	0	9	0.157895	9	0.157895	9	0.157895	10	0.175439	8	0.140351	8	0.140351	8	0.140351	0.697725	0.0142964	0	0.193916	0.094062	0.615919	0.193916	0.193916	0.0712685	0.0652358	0.0652358		1	0	0	0.236872	0.26322	0.723713	17
yki DIAP March 23	137	101	0.262774	0.8749	0.1251	0.509661	0.490339	150.524	42	0.415842	62	0.613861	5	0.049505	0	0	9	0.0891089	8	0.0792079	7	0.0693069	25	0.247525	22	0.217822	19	0.188119	17	0.168317	0.713992	0.0335884	0	0.152473	0.0999466	0.537728	0.137281	0.12173	0.0632285	0.0868064	0.0753089		0.798371	0.0996351	0.101994	0.203726	0.229483	0.73998	32
yki CycE DIAP March 23	129	94	0.271318	0.877704	0.122296	0.518808	0.481192	139.232	27	0.287234	41	0.43617	21	0.223404	2	0.0212766	6	0.0638298	4	0.0425532	3	0.0319149	24	0.255319	17	0.180851	13	0.138298	12	0.12766	0.555012	0.142021	0.033138	0.111501	0.158328	0.403005	0.0765816	0.0583572	0.0706834	0.115121	0.0928487		0.52338	0.313174	0.163447	0.165499	0.232947	0.615836	28
cutlet Aug 23	119	67	0.436975	0.920546	0.0794537	0.66988	0.33012	89.118	32	0.477612	47	0.701493	1	0.0149254	1	0.0149254	6	0.0895522	4	0.0597015	3	0.0447761	12	0.179104	11	0.164179	11	0.164179	7	0.104478	0.761456	0.00291635	0.0196522	0.125876	0.0901	0.558993	0.0855186	0.0647743	0.0456567	0.0941741	0.105279		0.51459	0.320611	0.164799	0.164841	0.198125	0.781172	16
cycE Aug23	290	93	0.67931	0.96207	0.0379297	0.835133	0.164867	108.333	46	0.494624	52	0.55914	2	0.0215054	0	0	17	0.182796	14	0.150538	13	0.139785	22	0.236559	14	0.150538	11	0.11828	19	0.204301	0.598749	0.0185101	0	0.210163	0.172578	0.535631	0.174261	0.162188	0.148432	0.103786	0.0784902		0.771724	0.170828	0.0574484	0.237125	0.32641	0.657804	28
cutlet; UASCycE Aug 23	75	56	0.253333	0.871704	0.128296	0.499354	0.500646	84.0362	25	0.446429	34	0.607143	10	0.178571	0	0	3	0.0535714	3	0.0535714	2	0.0357143	9	0.160714	7	0.125	4	0.0714286	6	0.107143	0.710187	0.124137	0	0.0977097	0.0679662	0.569193	0.0977097	0.067018	0.0387553	0.0417679	0.0184734		0.685889	0	0.314111	0.130601	0.155132	0.728631	16
apc AUG 23	287	54	0.811847	0.979371	0.0206286	0.908835	0.0911646	58.9229	29	0.537037	47	0.87037	1	0.0185185	0	0	3	0.0555556	2	0.037037	2	0.037037	3	0.0555556	1	0.0185185	1	0.0185185	1	0.0185185	0.879998	0.0169955	0	0.060758	0.042249	0.559505	0.040587	0.040587	0.0113929	0.0111029	0.0111407		0.66801	0.33199	0	0.0495945	0.0988315	0.884862	4
axn Aug 23
[truncated: 20 more columns]
