# Supplementary material for: Regulation of somatic stem cell development through positional and proliferative signals during Drosophila melanogaster pupal ovary development resembles the framework governing adult stem cell behavior
Source: Genetics. 2026 May 12;233(2):iyag093. doi: 10.1093/genetics/iyag093 (PMC13291918; doi:10.1093/genetics/iyag093)
Supplement: iyag093_Supplementary_Data [file iyag093_Supplementary_Data.zip › Supplementary_File_1_GENETICS-2026-308979/Full Data with Significance/Single-cell 0hAPF calculations.xlsx]

## Sheet: Sheet1
	ovarioles	clones	zero label freq (f)	1-p	p	single-cell freq	2-cell freq	Deduced number of clones	r1 only	freq	EC only	freq	EC/FSC	freq	FSC	freq	FC only	freq	FC-only with terminal FCs	freq	Only Term FC	freq	EC+FC	freq	EC+ Term FC	freq	EC + only Term FC	freq	r1 EC +FC	freq	Econly q	EC/FSC r	FSC s	r plus s	FC t	EC+FC m	r1only a	FC-only with terminal FCs z	Only term FC x	r1+FC b	EC+termFC y	EC + only term FC w		Fraction FC only that are only Term	Fraction FC only that have no Term	Fraction FC only that have Term and non-Term	Normalized non-FSC term FC freq	Normalized non-FSC FC freq	Normalized non-FSC EC freq
Control average (2 omissions)	1736	739	0.576461	0.977073	0.0229265	0.756889	0.243111	923.847																							0.632535	0.130278	0.0200946	0.150373	0.166271	0.0508219	0.491572	0.113593	0.0745326	0.0252196	0.0365648	0.024651		0.432356	0.315057	0.252587	0.142374	0.205984	0.651407
																																		0
cycE	106	50	0.528302	0.973763	0.0262367	0.724243	0.275757	63.7879	14	0.28	18	0.36	0	0	1	0.02	13	0.26	7	0.14			18	0.36	12	0.24			9	0.18	0.427489	-0.00632483	0.0220553	0.0157305	0.320005	0.236775	0.342061	0.180852		0.102703	0.166899						0.281175	0.450187	0.537094
																																		0
cutlet	191	60	0.685864	0.984411	0.0155887	0.829784	0.170216	70.2129	27	0.45	40	0.666667	3	0.05	2	0.0333333	9	0.15	8	0.133333	6		6	0.1	5	0.0833333	2		5	0.0833333	0.702257	0.0347435	0.0372218	0.0719653	0.174522	0.0512554	0.492544	0.155711		0.0475814	0.0406169						0.186755	0.214769	0.716774
																																		0
cutlet; UAS-CycE	168	78	0.535714	0.974329	0.0256712	0.729624	0.270376	99.0893	39	0.5	48	0.615385	8	0.102564	2	0.025641	8	0.102564	8	0.102564	4		12	0.153846	9	0.115385	8		4	0.0512821	0.674724	0.0715528	0.0316323	0.103185	0.133925	0.0881659	0.566402	0.133925		0.00877747	0.0562729						0.174787	0.204096	0.701079
																																		0														0	0
axn	314	44	0.859873	0.993729	0.00627072	0.929333	0.070667	47.1093	26	0.590909	40	0.909091	3	0.0681818	0	0	1	0.0227273	1	0.0227273			0	0	0	0			0	0	0.91461	0.0639516	0	0.0639516	0.0244102	-0.00297163	0.607755	0.0244102		-0.00197451	-0.00297163						0.0215024	0.0215024	0.914355
																																		0														0	0
dnTCF	193	78	0.595855	0.978658	0.0213422	0.771655	0.228345	95.8109	33	0.423077	43	0.551282	18	0.230769	2	0.025641	9	0.115385	5	0.0641026			6	0.0769231	2	0.025641			4	0.0512821	0.605812	0.187165	0.0303768	0.217542	0.14344	0.033206	0.480073	0.0811241		0.0177421	0.00286819						0.0812929	0.170969	0.618481
																																		0														0	0
arr DIAP x3	119	40	0.663866	0.983075	0.016925	0.816055	0.183945	47.3578	7	0.175	12	0.3	6	0.15	1	0.025	14	0.35	12	0.3			7	0.175	4	0.1			3	0.075	0.341357	0.125484	0.025887	0.151371	0.393916	0.113356	0.204976	0.341357		0.0413969	0.0521207						0.353416	0.455625	0.408416
arr DIAP x4	153	55	0.640523	0.98161	0.0183901	0.80116	0.19884	65.9362	12	0.218182	16	0.290909	14	0.254545	8	0.145455	13	0.236364	11	0.2			4	0.0727273	2	0.0363636			2	0.0363636	0.33522	0.200036	0.154464	0.354499	0.276106	0.0341742	0.25606	0.235834		0.00788625	0.00471141						0.232597	0.300027	0.357188
arr DIAP sum	272	95	0.650735	0.982257	0.0177429	0.807719	0.192281	113.267	19	0.2	28	0.294737	20	0.210526	9	0.0947368	27	0.284211	23	0.242105			11	0.115789	6	0.0631579			5	0.0526316	0.337745	0.168108	0.0994715	0.26758	0.326492	0.068183	0.234518	0.280949		0.0217234	0.02497						0.286392	0.369483	0.380017
																																		0														0	0
																																		0														0	0
stat	329	142	0.568389	0.976735	0.0232647	0.752808	0.247192	177.101	57	0.401408	124	0.873239	9	0.0633803	0	0	4	0.028169	3	0.0211268			5	0.0352113	0	0			0	0	0.896229	0.0513408	0	0.0513408	0.0369698	0.0154604	0.462866	0.02781		-0.00697759	-0.0101697						0.0173718	0.051632	0.897809
																																		0														0	0
Dap Hop 29	93	50	0.462366	0.968369	0.0316306	0.67418	0.32582	66.291	13	0.26	16	0.32	15	0.3	3	0.06	7	0.14	6	0.12			9	0.18	6	0.12			6	0.12	0.39807	0.219563	0.0730021	0.292565	0.19018	0.119185	0.332291	0.164859		0.0728962	0.0714623						0.211155	0.27642	0.462171
																																		0														0	0
arr Dap Hop 29	146	57	0.609589	0.979587	0.0204125	0.780873	0.219127	69.4902	12	0.210526	15	0.263158	10	0.175439	5	0.0877193	23	0.403509	14	0.245614			4	0.0701754	3	0.0526316			2	0.0350877	0.310032	0.1373	0.0876529	0.224953	0.457902	0.00711271	0.25181	0.290806		-0.0138596	0.0117134						0.300383	0.461731	0.314905
																																		0														0	0
																																		0														0	0
																																		0														0	0
kibra	297	44	0.851852	0.993341	0.00665868	0.925057	0.0749431	47.2975	13	0.295455	24	0.545455	5	0.113636	0	0	13	0.295455	10	0.227273			2	0.0454545	2	0.0454545			2	0.0454545	0.563884	0.106505	0	0.106505	0.311528	0.0180827	0.311528	0.24098		0.0292011	0.0237109						0.25999	0.323756	0.571631
																																		0														0	0
wts	437	42	0.90389	0.995799	0.00420146	0.95233	0.0476696	44.0021	14	0.333333	26	0.619048	4	0.0952381	1	0.0238095	8	0.190476	7	0.166667			3	0.0714286	0	0			0	0	0.630157	0.0897387	0.0244858	0.114225	0.198047	0.0575707	0.344092	0.173502		-0.00630174	-0.0101123						0.154496	0.241703	0.65029
																																		0														0	0
42Dhpo (V60)	279	47	0.831541	0.992343	0.00765697	0.914106	0.0858943	51.037	12	0.255319	18	0.382979	10	0.212766	2	0.0425532	11	0.234043	9	0.191489			6	0.12766	3	0.0638298			1	0.0212766	0.403655	0.195381	0.0442855	0.239667	0.250154	0.106524	0.272341	0.205514		0.0093194	0.0481088						0.229207	0.322341	0.461064
42D hpo (g32)	299	35	0.882943	0.994826	0.00517384	0.941484	0.0585162	37.0481	8	0.228571	17	0.485714	8	0.228571	3	0.0857143	4	0.114286	1	0.0285714			3	0.0857143	2	0.0571429			0	0	0.500343	0.212741	0.0892109	0.301952	0.120487	0.0772182	0.239221	0.0302902		-0.00332682	0.0544262						0.0786437	0.183533	0.53616
42D hpo sum	578	82	0.858131	0.993645	0.00635464	0.928407	0.0715929	87.8706	20	0.243902	35	0.426829	18	0.219512	5	0.0609756	15	0.182927	10	0.121951			9	0.109756	5	0.0609756			1	0.0121951	0.444507	0.203026	0.0634669	0.266493	0.194127	0.0948728	0.257594	0.130051		0.00493527	0.0514864						0.165807	0.263957	0.492642
																																		0														0	0
40ANM UAS-yki	79	49	0.379747	0.960459	0.0395408	0.604927	0.395073	68.3586	14	0.285714	17	0.346939	15	0.306122	1	0.0204082	2	0.0408163	1	0.0204082			14	0.285714	9	0.183673			11	0.22449	0.44449	0.221506	0.0305445	0.252051	0.0647362	0.238723	0.378666	0.0330243		0.189545	0.160701						0.156391	0.244978	0.551546
																																		0														0	0
yki	274	51	0.813869	0.991455	0.0085448	0.904429	0.0955707	55.8741	44	0.862745	48	0.941176	0	0	0	0	3	0.0588235	0	0			1	0.0196078	0	0			0	0	0.946054	-0.0178695	0	-0.0178695	0.0645984	0.00721709	0.873318	0		-0.00983274	5.80839e-16						5.76677e-16	0.0713009	0.946441
																																		0														0	0
yki DIAP	149	48	0.677852	0.983929	0.0160705	0.824818	0.175182	56.4088	38	0.791667	41	0.854167	2	0.0416667	0	0	2	0.0416667	0	0			3	0.0625	1	0.0208333			3	0.0625	0.873521	0.0356449	0	0.0356449	0.0499855	0.0408484	0.817772	0		0.041688	0.0180915						0.0173815	0.0872692	0.878485
																																		0
yki March 23	138	9	0.934783	0.997194	0.00280611	0.968018	0.0319822	9.28784	6	0.666667	7	0.777778	0	0	1	0.111111	1	0.111111	1	0.111111	1		0	0	0	0	0		0	0	0.783208	-0.00546955	0.113499	0.108029	0.11435	-0.00558755	0.673697	0.11435		-0.00480617	-0.00558755						0.109374	0.109374	0.78199
yki A	107	24	0.775701	0.989473	0.010527	0.88304	0.11696	26.807	19	0.791667	21	0.875	1	0.0416667	0	0	2	0.0833333	1	0.0416667	1		0	0	0	0	0		0	0	0.886746	0.0374505	0	0.0374505	0.0932199	-0.0174164	0.809689	0.0468942		-0.0159004	-0.00875333						0.0388169	0.0771471	0.884739
sum March 23 yki	245	33	0.865306	0.99399	0.00600987	0.932214	0.0677855	35.2369	25	0.757576	28	0.848485	1	0.030303	1	0.030303	3	0.0909091	2	0.0606061	2		0	0	0	0	0		0	0	0.856802	0.0249829	0.0319817	0.0569646	0.0968376	-0.0106039	0.769595	0.0647085		-0.00952396	-0.00708411						0.058242	0.0871579	0.855267
																																		0
yki DIAP March 23	131	77	0.412214	0.963748	0.0362521	0.633117	0.366883	105.25	37	0.480519	43	0.558442	2	0.025974	1	0.012987	19	0.246753	15	0.194805	15		12	0.155844	9	0.116883	7		9	0.116883	0.642692	0.0139485	0.0147765	0.028725	0.327565	0.00101777	0.570421	0.266527		-0.0150956	-0.00655953						0.259703	0.328249	0.643055
																																		0
yki DIAP CycE March 23	175	67	0.617143	0.98009	0.0199097	0.785886	0.214114	81.3456	36	0.537313	45	0.671642	2	0.0298507	1	0.0149254	11	0.164179	8	0.119403	7		8	0.119403	5	0.0746269	5		6	0.0895522	0.71525	0.0200538	0.0170689	0.0371227	0.198206	0.0494214	0.58914	0.146117		0.033396	0.0252631						0.163309	0.235966	0.72866
																																		0														0	0
																																		0														0	0
shg 10469	180	25	0.861111	0.993789	0.00621112	0.929991	0.0700091	26.7502	13	0.52	23	0.92	2	0.08	0	0	0	0	0	0			0	0	0	0			0	0	0.924865	0.0751351	0	0.0751351	0	0	0.537404	0		0	0						0	0	0.924865
																																		0														0	0
shg T/T	207	65	0.68599	0.984419	0.0155812	0.829862	0.170138	76.0589	23	0.353846	38	0.584615	13	0.2	2	0.0307692	12	0.184615	9	0.138462			0	0	0	0			0	0	0.624512	0.169339	0.033881	0.20322	0.21315	-0.0408827	0.394486	0.161501		-0.0257646	-0.0309291						0.136138	0.179611	0.608507
																																		0														0	0
arr shg	185	28	0.848649	0.993185	0.00681459	0.923342	0.0766584	30.1464	15	0.535714	24	0.857143	1	0.0357143	1	0.0357143	1	0.0357143	0	0			1	0.0357143	1	0.0357143			0	0	0.866037	0.028347	0.0383122	0.0666592	0.038556	0.0287483	0.55465	0		-0.00308788	0.0335471						0.0326096	0.0654234	0.86978
																																		0														0	0
40ANM UAS-Shg	72	52	0.277778	0.948027	0.051973	0.506051	0.493949	77.6853	27	0.519231	35	0.673077	2	0.0384615	0	0	6	0.115385	5	0.0961538			9	0.173077	7	0.134615			7	0.134615	0.762522	0.0259678	0	0.0259678	0.19202	0.0194901	0.633866	0.163815		0.00988601	0.00771918						0.168255	0.207466	0.767062
																																		0
shg-R69 March 23	231	18	0.922078	0.996625	0.00337452	0.96161	0.0383901	18.691	14	0.777778	16	0.888889	0	0	0	0	2	0.111111	2	0.111111	2		0	0	0	0	0		0	0	0.89257	-1.4962e-15	0	-1.4962e-15	0.115019	-0.00758888	0.784273	0.115019		-0.00666788	-0.00758888						0.108251	0.108251	0.891749
																																		0
shg10469 March 23	486	66	0.864198	0.993937	0.00606296	0.931628	0.0683724	70.5126	33	0.5	38	0.575758	2	0.030303	0	0	19	0.287879	16	0.242424	13		7	0.106061	5	0.0757576	5		6	0.0909091	0.592269	0.0284154	0	0.0284154	0.3023	0.0770165	0.517073	0.255428		0.0656947	0.0520754						0.285514	0.352191	0.621425
																																		0
shg DIAP March 23	118	70	0.40678	0.963215	0.0367849	0.628493	0.371507	96.0055	29	0.414286	39	0.557143	9	0.128571	0	0	7	0.1	6	0.0857143	6		15	0.214286	10	0.142857	9		7	0.1	0.642478	0.0962542	0	0.0962542	0.146435	0.114832	0.507144	0.126867		0.0364924	0.0664022						0.173362	0.234356	0.679304
																																		0
arr shg Mar 23	214	30	0.859813	0.993726	0.00627358	0.929301	0.0706986	32.121	16	0.533333	20	0.666667	2	0.0666667	0	0	5	0.166667	4	0.133333	3		3	0.1	3	0.1	3		3	0.1	0.682	0.0625228	0	0.0625228	0.176964	0.078514	0.550825	0.141944		0.0816044	0.0816936						0.207357	0.236879	0.705149
																																		0														0	0
																																		0														0	0
40ANM UAS-DIAP	74	54	0.27027	0.946945	0.0530546	0.498019	0.501981	81.107	21	0.388889	24	0.444444	9	0.166667	1	0.0185185	8	0.148148	3	0.0555556			12	0.222222	2	0.037037			8	0.148148	0.567643	0.104182	0.02466	0.128842	0.239607	0.0639084	0.514282	0.101225		0.0185422	-0.0158788						0.0802196	0.285283	0.593614
																																		0														0	0
smo UAS-DIAP	75	35	0.533333	0.974148	0.025852	0.727901	0.272099	44.5235	14	0.4	15	0.428571	0	0	0	0	16	0.457143	12	0.342857			4	0.114286	2	0.0571429			2	0.0571429	0.496593	1.63064e-16	0	1.63064e-16	0.524998	-0.0215907	0.467742	0.408609		-0.0603524	-0.0418732						0.374829	0.514516	0.485484
																																		0														0	0
smo (2021 multi-day)	253	31	0.87747	0.994568	0.00543153	0.938621	0.061379	32.9027	19	0.612903	22	0.709677	0	0	0	0	8	0.258065	2	0.0645161			1	0.0322581	1	0.0322581			1	0.0322581	0.721997	3.98986e-17	0	3.98986e-17	0.270167	0.00783575	0.627254	0.0684288		0.0107957	0.0246656						0.0923706	0.275841	0.724159
																																		0														0	0
smo	124	13	0.895161	0.995396	0.00460401	0.947832	0.0521685	13.6782	9	0.692308	10	0.769231	1	0.0769231	0	0	2	0.153846	2	0.153846			0	0	0	0			0	0	0.778234	0.073376	0	0.073376	0.160889	-0.0124994	0.703196	0.160889		-0.0112935	-0.0124994						0.150268	0.150268	0.775427
																																		0														0	0
pka	67	38	0.432836	0.96571	0.0342898	0.650346	0.349654	51.2869	20	0.526316	22	0.578947	4	0.105263	2	0.0526316	7	0.184211	5	0.131579			3	0.0789474	1	0.0263158			2	0.0526316	0.657669	0.0586076	0.0621599	0.120768	0.249722	-0.0281583	0.609534	0.184099		-0.0423699	-0.0459911						0.14211	0.227983	0.64775
																																		0														0	0
smo pka	71	10	0.859155	0.993695	0.00630529	0.928952	0.0710485	10.7105	5	0.5	5	0.5	0	0	0	0	5	0.5	1	0.1			0	0	0	0			0	0	0.51774	-9.02056e-17	0	-9.02056e-17	0.51774	-0.0354795	0.51774	0.106776		-0.0354795	-0.00730352						0.103132	0.5	0.5
																																		0														0	0
smo pka Su(fu)	145	51	0.648276	0.982102	0.0178979	0.806145	0.193855	60.8866	23	0.45098	26	0.509804	2	0.0392157	0	0	12	0.235294	6	0.117647			11	0.215686	6	0.117647			7	0.137255	0.557624	0.033025	0	0.033025	0.273843	0.135508	0.499444	0.141147		0.0737033	0.0762115						0.19142	0.3605	0.610416
																																		0														0	0
smo; UAS-Yki*	107	38	0.64486	0.981886	0.018114	0.803953	0.196047	45.4498	27	0.710526	29	0.763158	2	0.0526316	0	0	4	0.105263	1	0.0263158			3	0.0789474	2	0.0526316			1	0.0263158	0.795097	0.0443267	0	0.0443267	0.126999	0.0335771	0.747526	0.0324758		-0.00937353	0.0362501						0.0664933	0.155359	0.801754
																																		0														0	0
ptc	164	85	0.481707	0.970024	0.0299757	0.689295	0.310705	111.41	20	0.235294	26	0.305882	23	0.270588	2	0.0235294	16	0.188235	11	0.129412			18	0.211765	10	0.117647			9	0.105882	0.37901	0.210142	0.0276603	0.237802	0.245841	0.137347	0.300619	0.174085		0.0547756	0.0697264						0.214368	0.336914	0.454002
																																		0
yki; tub-yki	553	178	0.678119	0.983946	0.0160544	0.824984	0.175016	209.153	64	0.359551	91	0.511236	35	0.196629	3	0.0168539	28	0.157303	18	0.101124	13		21	0.117978	17	0.0955056	11		10	0.0561798	0.554471	0.168004	0.0188833	0.186888	0.183529	0.0751129	0.40161	0.119545		0.0279177	0.0660392						0.172618	0.240572	0.585598
																																		0
ptc yki (1)	252	23	0.90873	0.99602	0.00397985	0.954812	0.0451878	24.0393	15	0.652174	18	0.782609	2	0.0869565	0	0	0	0	0	0	0		3	0.130435	2	0.0869565	0		1	0.0434783	0.790103	0.0834985	0	0.0834985	0	0.126399	0.662281	0		0.0422887	0.0844211						0.0749478	0.112215	0.813656
ptc yki (10)	268	36	0.865672	0.994008	0.00599237	0.932408	0.0675921	38.4333	20	0.555556	23	0.638889	1	0.0277778	1	0.0277778	6	0.166667	3	0.0833333	3		5	0.138889	1	0.0277778	1		2	0.0555556	0.65418	0.023222	0.0289888	0.0522108	0.176491	0.117118	0.572102	0.0888027		0.0400092	0.0190485						0.0965441	0.262827	0.690436
ptc yki average	520	59	0.886538	0.994995	0.00500538	0.943358	0.0566422	62.3419	35	0.59322	41	0.694915	3	0.0508475	1	0.0169492	6	0.101695	3	0.0508475	3		8	0.135593	3	0.0508475	1		3	0.0508475	0.706657	0.0466645	0.0177201	0.0643845	0.107112	0.121847	0.606736	0.0537272		0.0418966	0.0448388						0.0878604	0.204091	0.738518
																																		0
ptc yki; tub-yki (1)	252	27	0.892857	0.995289	0.0047109	0.946639	0.053361	28.4407	8	0.296296	9	0.333333	2	0.0740741	4	0.148148	8	0.296296	4	0.148148	3		4	0.148148	3	0.111111	1		2	0.0740741	0.345398	0.0632424	0.150027	0.213269	0.307663	0.13367	0.307663	0.155142		0.0627373	0.10314						0.227828	0.389296	0.422582
ptc yki; tub-yki (10)	170	49	0.711765	0.985933	0.0140671	0.845587	0.154413	56.5662	16	0.326531	27	0.55102	6	0.122449	5	0.102041	7	0.142857	2	0.0408163	2		4	0.0816327	2	0.0408163	1		2	0.0408163	0.588417	0.088098	0.111704	0.199802	0.164031	0.0477504	0.362202	0.0478517		0.0207814	0.0296716						0.0739902	0.20213	0.607174
ptc yki; tub-yki average	422	76	0.819905	0.991761	0.00823947	0.90775	0.0922497	83.011	24	0.315789	36	0.473684	8	0.105263	9	0.118421	15	0.197368	6	0.0789474	5		8	0.105263	5	0.0657895	2		4	0.0526316	0.496746	0.0849031	0.123559	0.208462	0.212823	0.0819689	0.336382	0.086215		0.0378286	0.0554598						0.130942	0.272459	0.534872
revised ptc yki; tub-yki (1)	175	19	0.891429	0.995223	0.0047773	0.945899	0.0541015	20.0279	3	0.157895	4	0.210526	2	0.105263	4	0.210526	6	0.315789	3	0.157895	2		3	0.157895	2	0.105263	0		2	0.105263	0.219804	0.0922886	0.212047	0.304335	0.327709	0.148152	0.165362	0.165362		0.0983703	0.100271						0.231357	0.414458	0.320477
revised ptc yki; tub-yki (10)	112	46	0.589286	0.978206	0.0217942	0.767198	0.232802	56.7089	14	0.304348	25	0.543478	5	0.108696	5	0.108696	7	0.152174	2	0.0434783	2		4	0.0869565	2	0.0434783	1		2	0.0434783	0.59938	0.0595715	0.123067	0.182638	0.187664	0.0303185	0.357844	0.0557291		0.0107477	0.0245101						0.0778781	0.211568	0.611168
revised ptc yki; tub-yki average	287	65	0.773519	0.989357	0.0106432	0.881797	0.118203	72.6832	17	0.261538	29	0.446154	7	0.107692	9	0.138462	13	0.2	5	0.0769231	4		7	0.107692	4	0.0615385	1		4	0.0615385	0.475635	0.0799265	0.145583	0.225509	0.220304	0.0785526	0.285659	0.0862376		0.0443728	0.0492723						0.125641	0.27709	0.513825
																																		0
40ANM DIAP Jan 23	172	59	0.656977	0.982648	0.0173521	0.811694	0.188306	70.11	27	0.457627	34	0.576271	10	0.169492	1	0.0169492	9	0.152542	7	0.118644	6		5	0.0847458	4	0.0677966	1		3	0.0508475	0.620608	0.141814	0.0191897	0.161004	0.180382	0.0380052	0.504699	0.141522		0.0148378	0.0310213						0.166226	0.210392	0.634499
																																		0
smo Jan 23	310	54	0.825806	0.992057	0.00794307	0.910981	0.089019	58.807	36	0.666667	42	0.777778	0	0	2	0.037037	8	0.148148	3	0.0555556	3		2	0.037037	2	0.037037	2		2	0.037037	0.792421	-0.00517177	0.0392764	0.0341046	0.16012	0.0133553	0.685847	0.0606252		0.0161601	0.0263032						0.0857827	0.171189	0.795156
																																		0
smo DIAP TM2 Jan 23	296	55	0.814189	0.991471	0.00852853	0.904606	0.0953939	60.2467	29	0.527273	33	0.6	2	0.0363636	0	0	15	0.272727	7	0.127273	6		5	0.0909091	3	0.0545455	3		5	0.0909091	0.622419	0.0332934	0	0.0332934	0.292467	0.0518206	0.550874	0.138666		0.0554851	0.0351764						0.165278	0.327326	0.641021
																																		0
smo DIAP TM6B Jan 23	315	52	0.834921	0.992511	0.00748926	0.91594	0.0840598	56.3711	21	0.403846	24	0.461538	2	0.0384615	0	0	18	0.346154	9	0.173077	9		8	0.153846	2	0.0384615	2		5	0.0961538	0.482528	0.0355773	0	0.0355773	0.365652	0.116243	0.42438	0.185793		0.065847	0.0220575						0.186205	0.431711	0.536416
																																		0
smo; DIAP CycE Jan 23	386	44	0.88601	0.99497	0.00503008	0.943083	0.0569171	46.5044	13	0.295455	14	0.318182	0	0	1	0.0227273	23	0.522727	15	0.340909	14		6	0.136364	4	0.0909091	4		2	0.0454545	0.330781	-0.00107498	0.0226033	0.0215283	0.536879	0.110811	0.307576	0.353924		0.0255504	0.0741653						0.385384	0.583079	0.397541
Below here are reproduced samples for the purpose of deriving average values for genotypes tested in more than one separate experiment
yki	274	51	0.813869	0.991455	0.0085448	0.904429	0.0955707	55.8741	44	0.862745	48	0.941176	0	0	0	0	3	0.0588235	0	0			1	0.0196078	0	0			0	0	0.946054	-0.0178695	0	-0.0178695	0.0645984	0.00721709	0.873318	0		-0.00983274	5.80839e-16						5.76677e-16	0.0713009	0.946441
sum March 23 yki	245	33	0.865306	0.99399	0.00600987	0.932214	0.0677855	35.2369	25	0.757576	28	0.848485	1	0.030303	1	0.030303	3	0.0909091	2	0.0606061	2		0	0	0	0	0		0	0	0.856802	0.0249829	0.0319817	0.0569646	0.0968376	-0.0106039	0.769595	0.0647085		-0.00952396	-0.00708411						0.058242	0.0871579	0.855267
yki average	519	84						91.111																							0.901428	0.0035567	0.0159909	0.0195476	0.080718	-0.0016934	0.821457	0.0323543		-0.00967835	-0.00354205						0.029121	0.0792294	0.900854
yki DIAP	149	48	0.677852	0.983929	0.0160705	0.824818	0.175182	56.4088	38	0.791667	41	0.854167	2	0.0416667	0	0	2	0.0416667	0	0			3	0.0625	1	0.0208333			3	0.0625	0.873521	0.0356449	0	0.0356449	0.0499855	0.0408484	0.817772	0		0.041688	0.0180915						0.0173815	0.0872692	0.878485
yki DIAP March 23	131	77	0.412214	0.963748	0.0362521	0.633117	0.366883	105.25	37	0.480519	43	0.558442	2	0.025974	1	0.012987	19	0.246753	15	0.194805	15		12	0.155844	9	0.116883	7		9	0.116883	0.642692	0.0139485	0.0147765	0.028725	0.327565	0.00101777	0.570421	0.266527		-0.0150956	-0.00655953						0.259703	0.328249	0.643055
yki DIAP average	280	125						161.659																							0.758107	0.0247967	0.00738827	0.032185	0.188775	0.0209331	0.694097	0.133264		0.0132962	0.005766						0.138542	0.207759	0.76077
																																		0
smo (2021 multi-day)	253	31	0.87747	0.994568	0.00543153	0.938621	0.061379	32.9027	19	0.612903	22	0.709677	0	0	0	0	8	0.258065	2	0.0645161			1	0.0322581	1	0.0322581			1	0.0322581	0.721997	3.98986e-17	0	3.98986e-17	0.270167	0.00783575	0.627254	0.0684288		0.0107957	0.0246656						0.0923706	0.275841	0.724159
smo	124	13	0.895161	0.995396	0.00460401	0.947832	0.0521685	13.6782	9	0.692308	10	0.769231	1	0.0769231	0	0	2	0.153846	2	0.153846			0	0	0	0			0	0	0.778234	0.073376	0	0.073376	0.160889	-0.0124994	0.703196	0.160889		-0.0112935	-0.0124994						0.150268	0.150268	0.775427
smo Jan 23	310	54	0.825806	0.992057	0.00794307	0.910981	0.089019	58.807	36	0.666667	42	0.777778	0	0	2	0.037037	8	0.148148	3	0.0555556	3		2	0.037037	2	0.037037	2		2	0.037037	0.792421	-0.00517177	0.0392764	0.0341046	0.16012	0.0133553	0.685847	0.0606252		0.0161601	0.0263032						0.0857827	0.171189	0.795156
smo average	687	98						105.388	64	0.653061	74	0.755102	1	0.0102041	2	0.0204082	18	0.183673	7	0.0714286			3	0.0306122	3	0.0306122			3	0.0306122	0.764217	0.0227348	0.0130921	0.0358269	0.197059	0.00289721	0.672099	0.0966477		0.00522075	0.0128231						0.109474	0.199099	0.764914
																																		0
smo UAS-DIAP	75	35	0.533333	0.974148	0.025852	0.727901	0.272099	44.5235	14	0.4	15	0.428571	0	0	0	0	16	0.457143	12	0.342857			4	0.114286	2	0.0571429			2	0.0571429	0.496593	1.63064e-16	0	1.63064e-16	0.524998	-0.0215907	0.467742	0.408609		-0.0603524	-0.0418732						0.374829	0.514516	0.485484
smo DIAP TM2 Jan 23	296	55	0.814189	0.991471	0.00852853	0.904606	0.0953939	60.2467	29	0.527273	33	0.6	2	0.0363636	0	0	15	0.272727	7	0.127273	6		5	0.0909091	3	0.0545455	3		5	0.0909091	0.622419	0.0332934	0	0.0332934	0.292467	0.0518206	0.550874	0.138666		0.0554851	0.0351764						0.165278	0.327326	0.641021
smo DIAP TM6B Jan 23	315	52	0.834921	0.992511	0.00748926	0.91594	0.0840598	56.3711	21	0.403846	24	0.461538	2	0.0384615	0	0	18	0.346154	9	0.173077	9		8	0.153846	2	0.0384615	2		5	0.0961538	0.482528	0.0355773	0	0.0355773	0.365652	0.116243	0.42438	0.185793		0.065847	0.0220575			99			0.186205	0.431711	0.536416
smo DIAP average	686	142						161.141	64	0.450704	72	0.507042	4	0.028169	0	0	49	0.34507	28	0.197183			17	0.119718	7	0.0492958			12	0.084507	0.533847	0.0229569	0	0.0229569	0.394372	0.0488244	0.480999	0.244356		0.0203266	0.00512024						0.242104	0.424518	0.554307
																																		0
40ANM UAS-DIAP	74	54	0.27027	0.946945	0.0530546	0.498019	0.501981	81.107	21	0.388889	24	0.444444	9	0.166667	1	0.0185185	8	0.148148	3	0.0555556			12	0.222222	2	0.037037			8	0.148148	0.567643	0.104182	0.02466	0.128842	0.239607	0.0639084	0.514282	0.101225		0.0185422	-0.0158788						0.0802196	0.285283	0.593614
40ANM DIAP Jan 23	172	59	0.656977	0.982648	0.0173521	0.811694	0.188306	70.11	27	0.457627	34	0.576271	10	0.169492	1	0.0169492	9	0.152542	7	0.118644	6		5	0.0847458	4	0.0677966	1		3	0.0508475	0.620608	0.141814	0.0191897	0.161004	0.180382	0.0380052	0.504699	0.141522		0.0148378	0.0310213						0.166226	0.210392	0.634499
40ANM DIAP average	246	113						151.217																							0.594126	0.122998	0.0219248	0.144923	0.209995	0.0509568	0.509491	0.121374		0.01669	0.00757124						0.123223	0.247837	0.614057
																																		0														0	0
2018 82BNM	207	98	0.52657	0.97363	0.0263699	0.722979	0.277021	125.148	36	0.367347	45	0.459184	24	0.244898	3	0.0306122	9	0.0918367	5	0.0510204	3	0.0306122	17	0.173469	11	0.112245	4	0.0408163	9	0.0918367	0.528218	0.188688	0.0382262	0.226914	0.12138	0.123487	0.435448	0.0687582	0.0416763	0.0569359	0.0832964	0.027353		0.343353	0.43353	0.223116	0.135342	0.217953	0.580074
																																		0
2019 40ANM (HH&Yki)	128	36	0.71875	0.986334	0.0136658	0.849784	0.150216	41.4078	13	0.361111	18	0.5	4	0.111111	1	0.0277778	8	0.222222	6	0.166667	4	0.111111	5	0.138889	1	0.0277778	1	0.0277778	3	0.0833333	0.537344	0.0928326	0.0298844	0.122717	0.250419	0.0895193	0.397074	0.189763	0.127862	0.0488756	-0.00263029	0.00679225		0.510593	0.242219	0.247188	0.171757	0.312008	0.575358
																																		0
2019 40ANM	277	121	0.563177	0.976361	0.0236395	0.749167	0.250833	151.351	43	0.355372	54	0.446281	32	0.264463	3	0.0247934	10	0.0826446	7	0.0578512	6	0.0495868	22	0.181818	18	0.14876	12	0.0991736	14	0.115702	0.508969	0.212503	0.0305986	0.243102	0.106517	0.141412	0.416324	0.0753213	0.064784	0.0865614	0.119073	0.0782045		0.608206	0.292869	0.0989258	0.170311	0.217212	0.569804
																																		0
2020 42Dsha	140	58	0.585714	0.977958	0.0220419	0.764762	0.235238	71.6438	21	0.362069	36	0.62069	7	0.12069	1	0.0172414	9	0.155172	8	0.137931	7	0.12069	5	0.0862069	4	0.0689655	3	0.0517241	3	0.0517241	0.672499	0.0940879	0.0200568	0.114145	0.19161	0.021746	0.419348	0.171329	0.150817	0.0118566	0.0125677	0.00347496		0.787104	0.105844	0.107052	0.179983	0.208815	0.67947
																																		0
2021 40ANM	135	54	0.6	0.978941	0.0210595	0.774451	0.225549	66.1796	36	0.666667	40	0.740741	6	0.111111	1	0.0185185	6	0.111111	3	0.0555556	1	0.0185185	1	0.0185185	0	0	3	0.0555556	1	0.0185185	0.779507	0.0859129	0.0220031	0.107916	0.13793	-0.0253532	0.712837	0.0702962	0.0237476	-0.0218308	-0.0208843	0.041188		0.172171	0.490349	0.33748	0.0506973	0.115505	0.773772
																																		0
82BNM Nov2021	369	44	0.880759	0.994723	0.00527651	0.940343	0.0596574	46.6249	20	0.454545	22	0.5	4	0.0909091	0	0	9	0.204545	9	0.204545	9	0.204545	9	0.204545	6	0.136364	4	0.0909091	5	0.113636	0.514901	0.0862094	0	0.0862094	0.214601	0.184289	0.469404	0.214601	0.214601	0.0983472	0.119073	0.075324		1	0	0	0.28175	0.336818	0.590388
exclude because clone frequency lower than 15%																																		0
40ANM Nov 2021	111	48	0.567568	0.976676	0.0233235	0.752235	0.247765	59.8927	29	0.604167	35	0.729167	3	0.0625	0	0	4	0.0833333	2	0.0416667	1	0.0208333	5	0.104167	5	0.104167	4	0.0833333	5	0.104167	0.772685	0.0676961	0	0.0676961	0.107009	0.0526098	0.659782	0.0544152	0.0274471	0.0575355	0.0691389	0.0625518		0.256493	0.491491	0.252016	0.117379	0.151641	0.784046
																																		0
42Dsha J/F2022	112	41	0.633929	0.981187	0.0188132	0.796889	0.203111	49.3276	15	0.365854	27	0.658537	5	0.121951	2	0.0487805	3	0.0731707	3	0.0731707	2	0.0487805	4	0.097561	3	0.0731707	2	0.0487805	4	0.097561	0.7011	0.0877585	0.0577231	0.145482	0.0897667	0.0636514	0.41517	0.0897667	0.0602873	0.0727507	0.0422502	0.0284278		0.6716	0	0.3284	0.124117	0.144237	0.718987
																																		0
40ANM (cycE)	134	56	0.58209	0.977705	0.0222948	0.762279	0.237721	69.3124	26	0.464286	29	0.517857	9	0.160714	0	0	12	0.214286	5	0.0892857	4	0.0714286	6	0.107143	2	0.0357143	1	0.0178571	3	0.0535714	0.575917	0.133258	0	0.133258	0.260026	0.0307991	0.523584	0.113138	0.0911149	-0.00964007	0.00407982	-0.00657927		0.350407	0.564897	0.084696	0.113716	0.282136	0.588588
																																		0
42Dsha (Feb 22) 29C	93	41	0.55914	0.976068	0.0239321	0.746332	0.253668	51.4004	12	0.292683	19	0.463415	6	0.146341	2	0.0487805	8	0.195122	6	0.146341	4	0.097561	6	0.146341	6	0.146341	6	0.146341	3	0.0731707	0.526651	0.105629	0.055249	0.160878	0.241602	0.0708692	0.350425	0.18451	0.125378	0.0264421	0.0838478	0.102297		0.518944	0.236305	0.244751	0.250598	0.291792	0.557977
exclude because experimenyt at 29C																																		0
42Dsha (Sept 22)	102	49	0.519608	0.97309	0.0269097	0.717871	0.282129	62.8243	22	0.44898	30	0.612245	9	0.183673	1	0.0204082	6	0.122449	4	0.0816327	1	0.0204082	3	0.0612245	3	0.0612245	1	0.0204082	2	0.0408163	0.674214	0.140151	0.0250263	0.165178	0.160454	0.000153703	0.519406	0.109042	0.028118	-0.00522958	0.0165408	0.00869695		0.17524	0.320417	0.504343	0.125564	0.160583	0.674264
																																		0
42Dsha X Aug (ptcyki test)	135	51	0.622222	0.980425	0.019575	0.789236	0.210764	61.749	18	0.352941	31	0.607843	10	0.196078	0	0	6	0.117647	2	0.0392157	1	0.0196078	4	0.0784314	2	0.0392157	1	0.0196078	1	0.0196078	0.655442	0.166789	0	0.166789	0.143561	0.0342091	0.403677	0.0490458	0.0246814	-0.0042845	0.0226958	0.0118586		0.171923	0.658362	0.169715	0.0693686	0.17189	0.666839
																																		0
42Dsha March23 (shg/yki exp't)	119	65	0.453782	0.967614	0.0323864	0.667349	0.332651	86.6223	19	0.292308	27	0.415385	16	0.246154	1	0.0153846	15	0.230769	12	0.184615	9	0.138462	6	0.0923077	6	0.0923077	6	0.0923077	4	0.0615385	0.498547	0.189327	0.017617	0.206944	0.300722	-0.00621292	0.369834	0.246381	0.189567	-0.0104168	0.00880744	0.0259583		0.630374	0.180701	0.188925	0.256784	0.29635	0.495412
																																		0
40ANM Aug23 (cutlet)	136	62	0.544118	0.974961	0.0250391	0.735669	0.264331	78.3885	35	0.564516	39	0.629032	7	0.112903	0	0	6	0.0967742	6	0.0967742	3	0.0483871	9	0.145161	9	0.145161	2	0.0322581	4	0.0645161	0.685973	0.104332	0	0.104332	0.125855	0.0838411	0.626377	0.125855	0.0642879	0.0195216	0.0838411	0.00788465		0.510811	0	0.489189	0.193475	0.193475	0.710265
																																		0
Total	2198	824						1021.87																										0
Average			0.596959	0.978262	0.0217376	0.769239	0.230761																								0.616569	0.12537	0.0211703	0.14654	0.175104	0.0617872	0.479906	0.125873	0.0881692	0.0305304	0.0458356	0.0338166		0.479087	0.286927	0.233986	0.16006	0.221458	0.640375
42Dsha March23 (shg/yki exp't)	119	65							19		27		16		1		15		12		9		6		6		6		4
Without 82BNM 2021, 42Dsha (Feb22)
2019 40ANM (HH&Yki)	128	36	0.71875	0.986334	0.0136658	0.849784	0.150216	41.4078	13	0.361111	18	0.5	4	0.111111	1	0.0277778	8	0.222222	6	0.166667	4	0.111111	5	0.138889	1	0.0277778	1	0.0277778	3	0.0833333	0.537344	0.0928326	0.0298844	0.122717	0.250419	0.0895193	0.397074	0.189763	0.127862	0.0488756	-0.00263029	0.00679225		0.510593	0.242219	0.247188	0.171757	0.312008	0.575358
42Dsha J/F2022	112	41	0.633929	0.981187	0.0188132	0.796889	0.203111	49.3276	15	0.365854	27	0.658537	5	0.121951	2	0.0487805	3	0.0731707	3	0.0731707	2	0.0487805	4	0.097561	3	0.0731707	2	0.0487805	4	0.097561	0.7011	0.0877585	0.0577231	0.145482	0.0897667	0.0636514	0.41517	0.0897667	0.0602873	0.0727507	0.0422502	0.0284278		0.6716	0	0.3284	0.124117	0.144237	0.718987
42Dsha X Aug (ptcyki test)	135	51	0.622222	0.980425	0.019575	0.789236	0.210764	61.749	18	0.352941	31	0.607843	10	0.196078	0	0	6	0.117647	2	0.0392157	1	0.0196078	4	0.0784314	2	0.0392157	1	0.0196078	1	0.0196078	0.655442	0.166789	0	0.166789	0.143561	0.0342091	0.403677	0.0490458	0.0246814	-0.0042845	0.0226958	0.0118586		0.171923	0.658362	0.169715	0.0693686	0.17189	0.666839
2021 40ANM	135	54	0.6	0.978941	0.0210595	0.774451	0.225549	66.1796	36	0.666667	40	0.740741	6	0.111111	1	0.0185185	6	0.111111	3	0.0555556	1	0.0185185	1	0.0185185	0	0	3	0.0555556	1	0.0185185	0.779507	0.0859129	0.0220031	0.107916	0.13793	-0.0253532	0.712837	0.0702962	0.0237476	-0.0218308	-0.0208843	0.041188		0.172171	0.490349	0.33748	0.0506973	0.115505	0.773772
2020 42Dsha	140	58	0.585714	0.977958	0.0220419	0.764762	0.235238	71.6438	21	0.362069	36	0.62069	7	0.12069	1	0.0172414	9	0.155172	8	0.137931	7	0.12069	5	0.0862069	4	0.0689655	3	0.0517241	3	0.0517241	0.672499	0.0940879	0.0200568	0.114145	0.19161	0.021746	0.419348	0.171329	0.150817	0.0118566	0.0125677	0.00347496		0.787104	0.105844	0.107052	0.179983	0.208815	0.67947
40ANM (cycE)	134	56	0.58209	0.977705	0.0222948	0.762279	0.237721	69.3124	26	0.464286	29	0.517857	9	0.160714	0	0	12	0.214286	5	0.0892857	4	0.0714286	6	0.107143	2	0.0357143	1	0.0178571	3	0.0535714	0.575917	0.133258	0	0.133258	0.260026	0.0307991	0.523584	0.113138	0.0911149	-0.00964007	0.00407982	-0.00657927		0.350407	0.564897	0.084696	0.113716	0.282136	0.588588
40ANM Nov 2021	111	48	0.567568	0.976676	0.0233235	0.752235	0.247765	59.8927	29	0.604167	35	0.729167	3	0.0625	0	0	4	0.0833333	2	0.0416667	1	0.0208333	5	0.104167	5	0.104167	4	0.0833333	5	0.104167	0.772685	0.0676961	0	0.0676961	0.107009	0.0526098	0.659782	0.0544152	0.0274471	0.0575355	0.0691389	0.0625518		0.256493	0.491491	0.252016	0.117379	0.151641	0.784046
2019 40ANM	277	121	0.563177	0.976361	0.0236395	0.749167	0.250833	151.351	43	0.355372	54	0.446281	32	0.264463	3	0.0247934	10	0.0826446	7	0.0578512	6	0.0495868	22	0.181818	18	0.14876	12	0.0991736	14	0.115702	0.508969	0.212503	0.0305986	0.243102	0.106517	0.141412	0.416324	0.0753213	0.064784	0.0865614	0.119073	0.0782045		0.608206	0.292869	0.0989258	0.170311	0.217212	0.569804
40ANM Aug23 (cutlet)	136	62	0.544118	0.974961	0.0250391	0.735669	0.264331	78.3885	35	0.564516	39	0.629032	7	0.112903	0	0	6	0.0967742	6	0.0967742	3	0.0483871	9	0.145161	9	0.145161	2	0.0322581	4	0.0645161	0.685973	0.104332	0	0.104332	0.125855	0.0838411	0.626377	0.125855	0.0642879	0.0195216	0.0838411	0.00788465		0.510811	0	0.489189	0.193475	0.193475	0.710265
2018 82BNM	207	98	0.52657	0.97363	0.0263699	0.722979	0.277021	125.148	36	0.367347	45	0.459184	24	0.244898	3	0.0306122	9	0.0918367	5	0.0510204	3	0.0306122	17	0.173469	11	0.112245	4	0.0408163	9	0.0918367	0.528218	0.188688	0.0382262	0.226914	0.12138	0.123487	0.435448	0.0687582	0.0416763	0.0569359	0.0832964	0.027353		0.343353	0.43353	0.223116	0.135342	0.217953	0.580074
42Dsha (Sept 22)	102	49	0.519608	0.97309	0.0269097	0.717871	0.282129	62.8243	22	0.44898	30	0.612245	9	0.183673	1	0.0204082	6	0.122449	4	0.0816327	1	0.0204082	3	0.0612245	3	0.0612245	1	0.0204082	2	0.0408163	0.674214	0.140151	0.0250263	0.165178	0.160454	0.000153703	0.519406	0.109042	0.028118	-0.00522958	0.0165408	0.00869695		0.17524	0.320417	0.504343	0.125564	0.160583	0.674264
42Dsha March23 (shg/yki exp't)	119	65	0.453782	0.967614	0.0323864	0.667349	0.332651	86.6223	19	0.292308	27	0.415385	16	0.246154	1	0.0153846	15	0.230769	12	0.184615	9	0.138462	6	0.0923077	6	0.0923077	6	0.0923077	4	0.0615385	0.498547	0.189327	0.017617	0.206944	0.300722	-0.00621292	0.369834	0.246381	0.189567	-0.0104168	0.00880744	0.0259583		0.630374	0.180701	0.188925	0.256784	0.29635	0.495412
Total	1736	739						923.847
Average			0.576461	0.977073	0.0229265	0.756889	0.243111																								0.632535	0.130278	0.0200946	0.150373	0.166271	0.0508219	0.491572	0.113593	0.0745326	0.0252196	0.0365648	0.024651		0.432356	0.315057	0.252587	0.142374	0.205984	0.651407
																																										Individual ratios (control by control)					total FC only		Fraction FC only with other FCs
																																												0.343353		0.223116	0.56647		0.393872
																																												0.510593		0.247188	0.757781		0.3262
																																												0.608206		0.0989258	0.707131		0.139897
																																												0.787104		0.107052	0.894156		0.119724
																																												0.172171		0.33748	0.509651		0.662179
																																												0.256493		0.252016	0.508509		0.495599
																																												0.6716		0.3284	1		0.3284
																																												0.350407		0.084696	0.435103		0.194657
																																												0.17524		0.504343	0.679583		0.742136
																																												0.171923		0.169715	0.341638		0.496768
																																												0.510811		0.489189	1		0.489189
																																											average	0.414355		0.258375	0.672729		0.384069
[truncated: 24 more columns]
