# Supplementary material for: Regulation of somatic stem cell development through positional and proliferative signals during Drosophila melanogaster pupal ovary development resembles the framework governing adult stem cell behavior
Source: Genetics. 2026 May 12;233(2):iyag093. doi: 10.1093/genetics/iyag093 (PMC13291918; doi:10.1093/genetics/iyag093)
Supplement: iyag093_Supplementary_Data [file iyag093_Supplementary_Data.zip › Supplementary_File_1_GENETICS-2026-308979/GraphsRawData/0hAPF Graphs Fig1,3.xlsx]

## Sheet: 0hAPF full
	ovarioles	clones	zero label freq (f)	1-p	p	single-cell freq	2-cell freq	Deduced number of clones	r1 only	freq	EC only	freq	EC/FSC	freq	FSC	freq	FC only	freq	FC-only with terminal FCs	freq	Only Term FC	freq	EC+FC	freq	EC+ Term FC	freq	EC + only Term FC	freq	r1 EC +FC	freq	Econly q	EC/FSC r	FSC s	r plus s	FC t	EC+FC m	r1only a	FC-only with terminal FCs z	Only term FC x	r1+FC b	EC+termFC y	EC + only term FC w	Term FConly lineages number	Fraction FC only that are only Term	Fraction FC only that have no Term	Fraction FC only that have Term and non-Term	Normalized non-FSC term FC freq	Normalized non-FSC FC freq	Normalized non-FSC EC freq
Control average (2 omissions)	1736	739	0.576461	0.977073	0.0229265	0.756889	0.243111	923.847																							0.632535	0.130278	0.0200946	0.150373	0.166271	0.0508219	0.491572	0.113593	0.0745326	0.0252196	0.0365648	0.024651		0.432356	0.315057	0.252587	0.142374	0.205984	0.651407
																																		0
cycE	106	50	0.528302	0.973763	0.0262367	0.724243	0.275757	63.7879	14	0.28	18	0.36	0	0	1	0.02	13	0.26	7	0.14			18	0.36	12	0.24			9	0.18	0.427489	-0.00632483	0.0220553	0.0157305	0.320005	0.236775	0.342061	0.180852		0.102703	0.166899						0.281175	0.450187	0.537094
																																		0
cutlet	191	60	0.685864	0.984411	0.0155887	0.829784	0.170216	70.2129	27	0.45	40	0.666667	3	0.05	2	0.0333333	9	0.15	8	0.133333	6		6	0.1	5	0.0833333	2		5	0.0833333	0.702257	0.0347435	0.0372218	0.0719653	0.174522	0.0512554	0.492544	0.155711		0.0475814	0.0406169						0.186755	0.214769	0.716774
																																		0
cutlet; UAS-CycE	168	78	0.535714	0.974329	0.0256712	0.729624	0.270376	99.0893	39	0.5	48	0.615385	8	0.102564	2	0.025641	8	0.102564	8	0.102564	4		12	0.153846	9	0.115385	8		4	0.0512821	0.674724	0.0715528	0.0316323	0.103185	0.133925	0.0881659	0.566402	0.133925		0.00877747	0.0562729						0.174787	0.204096	0.701079
																																		0														0	0
axn	314	44	0.859873	0.993729	0.00627072	0.929333	0.070667	47.1093	26	0.590909	40	0.909091	3	0.0681818	0	0	1	0.0227273	1	0.0227273			0	0	0	0			0	0	0.91461	0.0639516	0	0.0639516	0.0244102	-0.00297163	0.607755	0.0244102		-0.00197451	-0.00297163						0.0215024	0.0215024	0.914355
																																		0														0	0
dnTCF	193	78	0.595855	0.978658	0.0213422	0.771655	0.228345	95.8109	33	0.423077	43	0.551282	18	0.230769	2	0.025641	9	0.115385	5	0.0641026			6	0.0769231	2	0.025641			4	0.0512821	0.605812	0.187165	0.0303768	0.217542	0.14344	0.033206	0.480073	0.0811241		0.0177421	0.00286819						0.0812929	0.170969	0.618481
																																		0														0	0
arr DIAP x3	119	40	0.663866	0.983075	0.016925	0.816055	0.183945	47.3578	7	0.175	12	0.3	6	0.15	1	0.025	14	0.35	12	0.3			7	0.175	4	0.1			3	0.075	0.341357	0.125484	0.025887	0.151371	0.393916	0.113356	0.204976	0.341357		0.0413969	0.0521207						0.353416	0.455625	0.408416
arr DIAP x4	153	55	0.640523	0.98161	0.0183901	0.80116	0.19884	65.9362	12	0.218182	16	0.290909	14	0.254545	8	0.145455	13	0.236364	11	0.2			4	0.0727273	2	0.0363636			2	0.0363636	0.33522	0.200036	0.154464	0.354499	0.276106	0.0341742	0.25606	0.235834		0.00788625	0.00471141						0.232597	0.300027	0.357188
arr DIAP sum	272	95	0.650735	0.982257	0.0177429	0.807719	0.192281	113.267	19	0.2	28	0.294737	20	0.210526	9	0.0947368	27	0.284211	23	0.242105			11	0.115789	6	0.0631579			5	0.0526316	0.337745	0.168108	0.0994715	0.26758	0.326492	0.068183	0.234518	0.280949		0.0217234	0.02497						0.286392	0.369483	0.380017
																																		0														0	0
																																		0														0	0
stat	329	142	0.568389	0.976735	0.0232647	0.752808	0.247192	177.101	57	0.401408	124	0.873239	9	0.0633803	0	0	4	0.028169	3	0.0211268			5	0.0352113	0	0			0	0	0.896229	0.0513408	0	0.0513408	0.0369698	0.0154604	0.462866	0.02781		-0.00697759	-0.0101697						0.0173718	0.051632	0.897809
																																		0														0	0
Dap Hop 29	93	50	0.462366	0.968369	0.0316306	0.67418	0.32582	66.291	13	0.26	16	0.32	15	0.3	3	0.06	7	0.14	6	0.12			9	0.18	6	0.12			6	0.12	0.39807	0.219563	0.0730021	0.292565	0.19018	0.119185	0.332291	0.164859		0.0728962	0.0714623						0.211155	0.27642	0.462171
																																		0														0	0
arr Dap Hop 29	146	57	0.609589	0.979587	0.0204125	0.780873	0.219127	69.4902	12	0.210526	15	0.263158	10	0.175439	5	0.0877193	23	0.403509	14	0.245614			4	0.0701754	3	0.0526316			2	0.0350877	0.310032	0.1373	0.0876529	0.224953	0.457902	0.00711271	0.25181	0.290806		-0.0138596	0.0117134						0.300383	0.461731	0.314905
																																		0														0	0
																																		0														0	0
																																		0														0	0
kibra	297	44	0.851852	0.993341	0.00665868	0.925057	0.0749431	47.2975	13	0.295455	24	0.545455	5	0.113636	0	0	13	0.295455	10	0.227273			2	0.0454545	2	0.0454545			2	0.0454545	0.563884	0.106505	0	0.106505	0.311528	0.0180827	0.311528	0.24098		0.0292011	0.0237109						0.25999	0.323756	0.571631
																																		0														0	0
wts	437	42	0.90389	0.995799	0.00420146	0.95233	0.0476696	44.0021	14	0.333333	26	0.619048	4	0.0952381	1	0.0238095	8	0.190476	7	0.166667			3	0.0714286	0	0			0	0	0.630157	0.0897387	0.0244858	0.114225	0.198047	0.0575707	0.344092	0.173502		-0.00630174	-0.0101123						0.154496	0.241703	0.65029
																																		0														0	0
42Dhpo (V60)	279	47	0.831541	0.992343	0.00765697	0.914106	0.0858943	51.037	12	0.255319	18	0.382979	10	0.212766	2	0.0425532	11	0.234043	9	0.191489			6	0.12766	3	0.0638298			1	0.0212766	0.403655	0.195381	0.0442855	0.239667	0.250154	0.106524	0.272341	0.205514		0.0093194	0.0481088						0.229207	0.322341	0.461064
42D hpo (g32)	299	35	0.882943	0.994826	0.00517384	0.941484	0.0585162	37.0481	8	0.228571	17	0.485714	8	0.228571	3	0.0857143	4	0.114286	1	0.0285714			3	0.0857143	2	0.0571429			0	0	0.500343	0.212741	0.0892109	0.301952	0.120487	0.0772182	0.239221	0.0302902		-0.00332682	0.0544262						0.0786437	0.183533	0.53616
42D hpo sum	578	82	0.858131	0.993645	0.00635464	0.928407	0.0715929	87.8706	20	0.243902	35	0.426829	18	0.219512	5	0.0609756	15	0.182927	10	0.121951			9	0.109756	5	0.0609756			1	0.0121951	0.444507	0.203026	0.0634669	0.266493	0.194127	0.0948728	0.257594	0.130051		0.00493527	0.0514864						0.165807	0.263957	0.492642
																																		0														0	0
40ANM UAS-yki	79	49	0.379747	0.960459	0.0395408	0.604927	0.395073	68.3586	14	0.285714	17	0.346939	15	0.306122	1	0.0204082	2	0.0408163	1	0.0204082			14	0.285714	9	0.183673			11	0.22449	0.44449	0.221506	0.0305445	0.252051	0.0647362	0.238723	0.378666	0.0330243		0.189545	0.160701						0.156391	0.244978	0.551546
																																		0														0	0
yki	274	51	0.813869	0.991455	0.0085448	0.904429	0.0955707	55.8741	44	0.862745	48	0.941176	0	0	0	0	3	0.0588235	0	0			1	0.0196078	0	0			0	0	0.946054	-0.0178695	0	-0.0178695	0.0645984	0.00721709	0.873318	0		-0.00983274	5.80839e-16						5.76677e-16	0.0713009	0.946441
																																		0														0	0
yki DIAP	149	48	0.677852	0.983929	0.0160705	0.824818	0.175182	56.4088	38	0.791667	41	0.854167	2	0.0416667	0	0	2	0.0416667	0	0			3	0.0625	1	0.0208333			3	0.0625	0.873521	0.0356449	0	0.0356449	0.0499855	0.0408484	0.817772	0		0.041688	0.0180915						0.0173815	0.0872692	0.878485
																																		0
yki March 23	138	9	0.934783	0.997194	0.00280611	0.968018	0.0319822	9.28784	6	0.666667	7	0.777778	0	0	1	0.111111	1	0.111111	1	0.111111	1		0	0	0	0	0		0	0	0.783208	-0.00546955	0.113499	0.108029	0.11435	-0.00558755	0.673697	0.11435		-0.00480617	-0.00558755						0.109374	0.109374	0.78199
yki A	107	24	0.775701	0.989473	0.010527	0.88304	0.11696	26.807	19	0.791667	21	0.875	1	0.0416667	0	0	2	0.0833333	1	0.0416667	1		0	0	0	0	0		0	0	0.886746	0.0374505	0	0.0374505	0.0932199	-0.0174164	0.809689	0.0468942		-0.0159004	-0.00875333						0.0388169	0.0771471	0.884739
sum March 23 yki	245	33	0.865306	0.99399	0.00600987	0.932214	0.0677855	35.2369	25	0.757576	28	0.848485	1	0.030303	1	0.030303	3	0.0909091	2	0.0606061	2		0	0	0	0	0		0	0	0.856802	0.0249829	0.0319817	0.0569646	0.0968376	-0.0106039	0.769595	0.0647085		-0.00952396	-0.00708411						0.058242	0.0871579	0.855267
																																		0
yki DIAP March 23	131	79	0.396947	0.962234	0.0377664	0.62003	0.37997	109.018	34	0.43038	40	0.506329	2	0.0253165	1	0.0126582	21	0.265823	15	0.189873	15		15	0.189873	12	0.151899	11		12	0.151899	0.597695	0.0135606	0.0141696	0.0277302	0.352555	0.0220202	0.525132	0.263638		0.00832905	0.0237945						0.28124	0.366504	0.606363
																																		0
yki DIAP CycE March 23	175	67	0.617143	0.98009	0.0199097	0.785886	0.214114	81.3456	36	0.537313	45	0.671642	2	0.0298507	1	0.0149254	11	0.164179	8	0.119403	7		8	0.119403	5	0.0746269	5		6	0.0895522	0.71525	0.0200538	0.0170689	0.0371227	0.198206	0.0494214	0.58914	0.146117		0.033396	0.0252631						0.163309	0.235966	0.72866
																																		0														0	0
																																		0														0	0
shg 10469	180	25	0.861111	0.993789	0.00621112	0.929991	0.0700091	26.7502	13	0.52	23	0.92	2	0.08	0	0	0	0	0	0			0	0	0	0			0	0	0.924865	0.0751351	0	0.0751351	0	0	0.537404	0		0	0						0	0	0.924865
																																		0														0	0
shg T/T	207	65	0.68599	0.984419	0.0155812	0.829862	0.170138	76.0589	23	0.353846	38	0.584615	13	0.2	2	0.0307692	12	0.184615	9	0.138462			0	0	0	0			0	0	0.624512	0.169339	0.033881	0.20322	0.21315	-0.0408827	0.394486	0.161501		-0.0257646	-0.0309291						0.136138	0.179611	0.608507
																																		0														0	0
arr shg	185	28	0.848649	0.993185	0.00681459	0.923342	0.0766584	30.1464	15	0.535714	24	0.857143	1	0.0357143	1	0.0357143	1	0.0357143	0	0			1	0.0357143	1	0.0357143			0	0	0.866037	0.028347	0.0383122	0.0666592	0.038556	0.0287483	0.55465	0		-0.00308788	0.0335471						0.0326096	0.0654234	0.86978
																																		0														0	0
40ANM UAS-Shg	72	52	0.277778	0.948027	0.051973	0.506051	0.493949	77.6853	27	0.519231	35	0.673077	2	0.0384615	0	0	6	0.115385	5	0.0961538			9	0.173077	7	0.134615			7	0.134615	0.762522	0.0259678	0	0.0259678	0.19202	0.0194901	0.633866	0.163815		0.00988601	0.00771918						0.168255	0.207466	0.767062
																																		0
shg-R69 March 23	231	18	0.922078	0.996625	0.00337452	0.96161	0.0383901	18.691	14	0.777778	16	0.888889	0	0	0	0	2	0.111111	2	0.111111	2		0	0	0	0	0		0	0	0.89257	-1.4962e-15	0	-1.4962e-15	0.115019	-0.00758888	0.784273	0.115019		-0.00666788	-0.00758888						0.108251	0.108251	0.891749
																																		0
shg10469 March 23	486	66	0.864198	0.993937	0.00606296	0.931628	0.0683724	70.5126	33	0.5	38	0.575758	2	0.030303	0	0	19	0.287879	16	0.242424	13		7	0.106061	5	0.0757576	5		6	0.0909091	0.592269	0.0284154	0	0.0284154	0.3023	0.0770165	0.517073	0.255428		0.0656947	0.0520754						0.285514	0.352191	0.621425
																																		0
shg DIAP March 23	118	70	0.40678	0.963215	0.0367849	0.628493	0.371507	96.0055	29	0.414286	39	0.557143	9	0.128571	0	0	7	0.1	6	0.0857143	6		15	0.214286	10	0.142857	9		7	0.1	0.642478	0.0962542	0	0.0962542	0.146435	0.114832	0.507144	0.126867		0.0364924	0.0664022						0.173362	0.234356	0.679304
																																		0
arr shg Mar 23	214	30	0.859813	0.993726	0.00627358	0.929301	0.0706986	32.121	16	0.533333	20	0.666667	2	0.0666667	0	0	5	0.166667	4	0.133333	3		3	0.1	3	0.1	3		3	0.1	0.682	0.0625228	0	0.0625228	0.176964	0.078514	0.550825	0.141944		0.0816044	0.0816936						0.207357	0.236879	0.705149
																																		0														0	0
																																		0														0	0
40ANM UAS-DIAP	74	54	0.27027	0.946945	0.0530546	0.498019	0.501981	81.107	21	0.388889	24	0.444444	9	0.166667	1	0.0185185	8	0.148148	3	0.0555556			12	0.222222	2	0.037037			8	0.148148	0.567643	0.104182	0.02466	0.128842	0.239607	0.0639084	0.514282	0.101225		0.0185422	-0.0158788						0.0802196	0.285283	0.593614
																																		0														0	0
smo UAS-DIAP	75	35	0.533333	0.974148	0.025852	0.727901	0.272099	44.5235	14	0.4	15	0.428571	0	0	0	0	16	0.457143	12	0.342857			4	0.114286	2	0.0571429			2	0.0571429	0.496593	1.63064e-16	0	1.63064e-16	0.524998	-0.0215907	0.467742	0.408609		-0.0603524	-0.0418732						0.374829	0.514516	0.485484
																																		0														0	0
smo (2021 multi-day)	253	31	0.87747	0.994568	0.00543153	0.938621	0.061379	32.9027	19	0.612903	22	0.709677	0	0	0	0	8	0.258065	2	0.0645161			1	0.0322581	1	0.0322581			1	0.0322581	0.721997	3.98986e-17	0	3.98986e-17	0.270167	0.00783575	0.627254	0.0684288		0.0107957	0.0246656						0.0923706	0.275841	0.724159
																																		0														0	0
smo	124	13	0.895161	0.995396	0.00460401	0.947832	0.0521685	13.6782	9	0.692308	10	0.769231	1	0.0769231	0	0	2	0.153846	2	0.153846			0	0	0	0			0	0	0.778234	0.073376	0	0.073376	0.160889	-0.0124994	0.703196	0.160889		-0.0112935	-0.0124994						0.150268	0.150268	0.775427
																																		0														0	0
pka	67	38	0.432836	0.96571	0.0342898	0.650346	0.349654	51.2869	20	0.526316	22	0.578947	4	0.105263	2	0.0526316	7	0.184211	5	0.131579			3	0.0789474	1	0.0263158			2	0.0526316	0.657669	0.0586076	0.0621599	0.120768	0.249722	-0.0281583	0.609534	0.184099		-0.0423699	-0.0459911						0.14211	0.227983	0.64775
																																		0														0	0
smo pka	71	10	0.859155	0.993695	0.00630529	0.928952	0.0710485	10.7105	5	0.5	5	0.5	0	0	0	0	5	0.5	1	0.1			0	0	0	0			0	0	0.51774	-9.02056e-17	0	-9.02056e-17	0.51774	-0.0354795	0.51774	0.106776		-0.0354795	-0.00730352						0.103132	0.5	0.5
																																		0														0	0
smo pka Su(fu)	145	51	0.648276	0.982102	0.0178979	0.806145	0.193855	60.8866	23	0.45098	26	0.509804	2	0.0392157	0	0	12	0.235294	6	0.117647			11	0.215686	6	0.117647			7	0.137255	0.557624	0.033025	0	0.033025	0.273843	0.135508	0.499444	0.141147		0.0737033	0.0762115						0.19142	0.3605	0.610416
																																		0														0	0
smo; UAS-Yki*	107	38	0.64486	0.981886	0.018114	0.803953	0.196047	45.4498	27	0.710526	29	0.763158	2	0.0526316	0	0	4	0.105263	1	0.0263158			3	0.0789474	2	0.0526316			1	0.0263158	0.795097	0.0443267	0	0.0443267	0.126999	0.0335771	0.747526	0.0324758		-0.00937353	0.0362501						0.0664933	0.155359	0.801754
																																		0														0	0
ptc	164	85	0.481707	0.970024	0.0299757	0.689295	0.310705	111.41	20	0.235294	26	0.305882	23	0.270588	2	0.0235294	16	0.188235	11	0.129412			18	0.211765	10	0.117647			9	0.105882	0.37901	0.210142	0.0276603	0.237802	0.245841	0.137347	0.300619	0.174085		0.0547756	0.0697264						0.214368	0.336914	0.454002
																																		0
yki; tub-yki	553	178	0.678119	0.983946	0.0160544	0.824984	0.175016	209.153	64	0.359551	91	0.511236	35	0.196629	3	0.0168539	28	0.157303	18	0.101124	13		21	0.117978	17	0.0955056	11		10	0.0561798	0.554471	0.168004	0.0188833	0.186888	0.183529	0.0751129	0.40161	0.119545		0.0279177	0.0660392						0.172618	0.240572	0.585598
																																		0
ptc yki (1)	252	23	0.90873	0.99602	0.00397985	0.954812	0.0451878	24.0393	15	0.652174	18	0.782609	2	0.0869565	0	0	0	0	0	0	0		3	0.130435	2	0.0869565	0		1	0.0434783	0.790103	0.0834985	0	0.0834985	0	0.126399	0.662281	0		0.0422887	0.0844211						0.0749478	0.112215	0.813656
ptc yki (10)	268	36	0.865672	0.994008	0.00599237	0.932408	0.0675921	38.4333	20	0.555556	23	0.638889	1	0.0277778	1	0.0277778	6	0.166667	3	0.0833333	3		5	0.138889	1	0.0277778	1		2	0.0555556	0.65418	0.023222	0.0289888	0.0522108	0.176491	0.117118	0.572102	0.0888027		0.0400092	0.0190485						0.0965441	0.262827	0.690436
ptc yki average	520	59	0.886538	0.994995	0.00500538	0.943358	0.0566422	62.3419	35	0.59322	41	0.694915	3	0.0508475	1	0.0169492	6	0.101695	3	0.0508475	3		8	0.135593	3	0.0508475	1		3	0.0508475	0.706657	0.0466645	0.0177201	0.0643845	0.107112	0.121847	0.606736	0.0537272		0.0418966	0.0448388						0.0878604	0.204091	0.738518
																																		0
ptc yki; tub-yki (1)	252	27	0.892857	0.995289	0.0047109	0.946639	0.053361	28.4407	8	0.296296	9	0.333333	2	0.0740741	4	0.148148	8	0.296296	4	0.148148	3		4	0.148148	3	0.111111	1		2	0.0740741	0.345398	0.0632424	0.150027	0.213269	0.307663	0.13367	0.307663	0.155142		0.0627373	0.10314						0.227828	0.389296	0.422582
ptc yki; tub-yki (10)	170	49	0.711765	0.985933	0.0140671	0.845587	0.154413	56.5662	16	0.326531	27	0.55102	6	0.122449	5	0.102041	7	0.142857	2	0.0408163	2		4	0.0816327	2	0.0408163	1		2	0.0408163	0.588417	0.088098	0.111704	0.199802	0.164031	0.0477504	0.362202	0.0478517		0.0207814	0.0296716						0.0739902	0.20213	0.607174
ptc yki; tub-yki average	422	76	0.819905	0.991761	0.00823947	0.90775	0.0922497	83.011	24	0.315789	36	0.473684	8	0.105263	9	0.118421	15	0.197368	6	0.0789474	5		8	0.105263	5	0.0657895	2		4	0.0526316	0.496746	0.0849031	0.123559	0.208462	0.212823	0.0819689	0.336382	0.086215		0.0378286	0.0554598						0.130942	0.272459	0.534872
revised ptc yki; tub-yki (1)	175	19	0.891429	0.995223	0.0047773	0.945899	0.0541015	20.0279	3	0.157895	4	0.210526	2	0.105263	4	0.210526	6	0.315789	3	0.157895	2		3	0.157895	2	0.105263	0		2	0.105263	0.219804	0.0922886	0.212047	0.304335	0.327709	0.148152	0.165362	0.165362		0.0983703	0.100271						0.231357	0.414458	0.320477
revised ptc yki; tub-yki (10)	112	46	0.589286	0.978206	0.0217942	0.767198	0.232802	56.7089	14	0.304348	25	0.543478	5	0.108696	5	0.108696	7	0.152174	2	0.0434783	2		4	0.0869565	2	0.0434783	1		2	0.0434783	0.59938	0.0595715	0.123067	0.182638	0.187664	0.0303185	0.357844	0.0557291		0.0107477	0.0245101						0.0778781	0.211568	0.611168
revised ptc yki; tub-yki average	287	65	0.773519	0.989357	0.0106432	0.881797	0.118203	72.6832	17	0.261538	29	0.446154	7	0.107692	9	0.138462	13	0.2	5	0.0769231	4		7	0.107692	4	0.0615385	1		4	0.0615385	0.475635	0.0799265	0.145583	0.225509	0.220304	0.0785526	0.285659	0.0862376		0.0443728	0.0492723						0.125641	0.27709	0.513825
																																		0
40ANM DIAP Jan 23	172	59	0.656977	0.982648	0.0173521	0.811694	0.188306	70.11	27	0.457627	34	0.576271	10	0.169492	1	0.0169492	9	0.152542	7	0.118644	6		5	0.0847458	4	0.0677966	1		3	0.0508475	0.620608	0.141814	0.0191897	0.161004	0.180382	0.0380052	0.504699	0.141522		0.0148378	0.0310213						0.166226	0.210392	0.634499
																																		0
smo Jan 23	310	54	0.825806	0.992057	0.00794307	0.910981	0.089019	58.807	36	0.666667	42	0.777778	0	0	2	0.037037	8	0.148148	3	0.0555556	3		2	0.037037	2	0.037037	2		2	0.037037	0.792421	-0.00517177	0.0392764	0.0341046	0.16012	0.0133553	0.685847	0.0606252		0.0161601	0.0263032						0.0857827	0.171189	0.795156
																																		0
smo DIAP TM2 Jan 23	296	55	0.814189	0.991471	0.00852853	0.904606	0.0953939	60.2467	29	0.527273	33	0.6	2	0.0363636	0	0	15	0.272727	7	0.127273	6		5	0.0909091	3	0.0545455	3		5	0.0909091	0.622419	0.0332934	0	0.0332934	0.292467	0.0518206	0.550874	0.138666		0.0554851	0.0351764						0.165278	0.327326	0.641021
																																		0
smo DIAP TM6B Jan 23	315	52	0.834921	0.992511	0.00748926	0.91594	0.0840598	56.3711	21	0.403846	24	0.461538	2	0.0384615	0	0	18	0.346154	9	0.173077	9		8	0.153846	2	0.0384615	2		5	0.0961538	0.482528	0.0355773	0	0.0355773	0.365652	0.116243	0.42438	0.185793		0.065847	0.0220575						0.186205	0.431711	0.536416
																																		0
smo; DIAP CycE Jan 23	386	44	0.88601	0.99497	0.00503008	0.943083	0.0569171	46.5044	13	0.295455	14	0.318182	0	0	1	0.0227273	23	0.522727	15	0.340909	14		6	0.136364	4	0.0909091	4		2	0.0454545	0.330781	-0.00107498	0.0226033	0.0215283	0.536879	0.110811	0.307576	0.353924		0.0255504	0.0741653						0.385384	0.583079	0.397541
Below here are reproduced samples for the purpose of deriving average values for genotypes tested in more than one separate experiment
yki	274	51	0.813869	0.991455	0.0085448	0.904429	0.0955707	55.8741	44	0.862745	48	0.941176	0	0	0	0	3	0.0588235	0	0			1	0.0196078	0	0			0	0	0.946054	-0.0178695	0	-0.0178695	0.0645984	0.00721709	0.873318	0		-0.00983274	5.80839e-16						5.76677e-16	0.0713009	0.946441
sum March 23 yki	245	33	0.865306	0.99399	0.00600987	0.932214	0.0677855	35.2369	25	0.757576	28	0.848485	1	0.030303	1	0.030303	3	0.0909091	2	0.0606061	2		0	0	0	0	0		0	0	0.856802	0.0249829	0.0319817	0.0569646	0.0968376	-0.0106039	0.769595	0.0647085		-0.00952396	-0.00708411						0.058242	0.0871579	0.855267
yki average	519	84						91.111																							0.901428	0.0035567	0.0159909	0.0195476	0.080718	-0.0016934	0.821457	0.0323543		-0.00967835	-0.00354205						0.029121	0.0792294	0.900854
yki DIAP	149	48	0.677852	0.983929	0.0160705	0.824818	0.175182	56.4088	38	0.791667	41	0.854167	2	0.0416667	0	0	2	0.0416667	0	0			3	0.0625	1	0.0208333			3	0.0625	0.873521	0.0356449	0	0.0356449	0.0499855	0.0408484	0.817772	0		0.041688	0.0180915						0.0173815	0.0872692	0.878485
yki DIAP March 23	131	79	0.396947	0.962234	0.0377664	0.62003	0.37997	109.018	34	0.43038	40	0.506329	2	0.0253165	1	0.0126582	21	0.265823	15	0.189873	15		15	0.189873	12	0.151899	11		12	0.151899	0.597695	0.0135606	0.0141696	0.0277302	0.352555	0.0220202	0.525132	0.263638		0.00832905	0.0237945						0.28124	0.366504	0.606363
yki DIAP average	280	127						165.426																							0.735608	0.0246027	0.00708482	0.0316876	0.20127	0.0314343	0.671452	0.131819		0.0250085	0.020943						0.149311	0.226887	0.742424
																																		0
smo (2021 multi-day)	253	31	0.87747	0.994568	0.00543153	0.938621	0.061379	32.9027	19	0.612903	22	0.709677	0	0	0	0	8	0.258065	2	0.0645161			1	0.0322581	1	0.0322581			1	0.0322581	0.721997	3.98986e-17	0	3.98986e-17	0.270167	0.00783575	0.627254	0.0684288		0.0107957	0.0246656						0.0923706	0.275841	0.724159
smo	124	13	0.895161	0.995396	0.00460401	0.947832	0.0521685	13.6782	9	0.692308	10	0.769231	1	0.0769231	0	0	2	0.153846	2	0.153846			0	0	0	0			0	0	0.778234	0.073376	0	0.073376	0.160889	-0.0124994	0.703196	0.160889		-0.0112935	-0.0124994						0.150268	0.150268	0.775427
smo Jan 23	310	54	0.825806	0.992057	0.00794307	0.910981	0.089019	58.807	36	0.666667	42	0.777778	0	0	2	0.037037	8	0.148148	3	0.0555556	3		2	0.037037	2	0.037037	2		2	0.037037	0.792421	-0.00517177	0.0392764	0.0341046	0.16012	0.0133553	0.685847	0.0606252		0.0161601	0.0263032						0.0857827	0.171189	0.795156
smo average	687	98						105.388	64	0.653061	74	0.755102	1	0.0102041	2	0.0204082	18	0.183673	7	0.0714286			3	0.0306122	3	0.0306122			3	0.0306122	0.764217	0.0227348	0.0130921	0.0358269	0.197059	0.00289721	0.672099	0.0966477		0.00522075	0.0128231						0.109474	0.199099	0.764914
																																		0
smo UAS-DIAP	75	35	0.533333	0.974148	0.025852	0.727901	0.272099	44.5235	14	0.4	15	0.428571	0	0	0	0	16	0.457143	12	0.342857			4	0.114286	2	0.0571429			2	0.0571429	0.496593	1.63064e-16	0	1.63064e-16	0.524998	-0.0215907	0.467742	0.408609		-0.0603524	-0.0418732						0.374829	0.514516	0.485484
smo DIAP TM2 Jan 23	296	55	0.814189	0.991471	0.00852853	0.904606	0.0953939	60.2467	29	0.527273	33	0.6	2	0.0363636	0	0	15	0.272727	7	0.127273	6		5	0.0909091	3	0.0545455	3		5	0.0909091	0.622419	0.0332934	0	0.0332934	0.292467	0.0518206	0.550874	0.138666		0.0554851	0.0351764						0.165278	0.327326	0.641021
smo DIAP TM6B Jan 23	315	52	0.834921	0.992511	0.00748926	0.91594	0.0840598	56.3711	21	0.403846	24	0.461538	2	0.0384615	0	0	18	0.346154	9	0.173077	9		8	0.153846	2	0.0384615	2		5	0.0961538	0.482528	0.0355773	0	0.0355773	0.365652	0.116243	0.42438	0.185793		0.065847	0.0220575						0.186205	0.431711	0.536416
smo DIAP average	686	142						161.141	64	0.450704	72	0.507042	4	0.028169	0	0	49	0.34507	28	0.197183			17	0.119718	7	0.0492958			12	0.084507	0.533847	0.0229569	0	0.0229569	0.394372	0.0488244	0.480999	0.244356		0.0203266	0.00512024						0.242104	0.424518	0.554307
																																		0
																																		0														0	0
																																		0														0	0
2018 82BNM	207	98	0.52657	0.97363	0.0263699	0.722979	0.277021	125.148	36	0.367347	45	0.459184	24	0.244898	3	0.0306122	9	0.0918367	5	0.0510204	3	0.0306122	17	0.173469	11	0.112245	4	0.0408163	9	0.0918367	0.528218	0.188688	0.0382262	0.226914	0.12138	0.123487	0.435448	0.0687582	0.0416763	0.0569359	0.0832964	0.027353		0.343353	0.43353	0.223116	0.135342	0.217953	0.580074
																																		0
2019 40ANM (HH&Yki)	128	36	0.71875	0.986334	0.0136658	0.849784	0.150216	41.4078	13	0.361111	18	0.5	4	0.111111	1	0.0277778	8	0.222222	6	0.166667	4	0.111111	5	0.138889	1	0.0277778	1	0.0277778	3	0.0833333	0.537344	0.0928326	0.0298844	0.122717	0.250419	0.0895193	0.397074	0.189763	0.127862	0.0488756	-0.00263029	0.00679225		0.510593	0.242219	0.247188	0.171757	0.312008	0.575358
																																		0
2019 40ANM	277	121	0.563177	0.976361	0.0236395	0.749167	0.250833	151.351	43	0.355372	54	0.446281	32	0.264463	3	0.0247934	10	0.0826446	7	0.0578512	6	0.0495868	22	0.181818	18	0.14876	12	0.0991736	14	0.115702	0.508969	0.212503	0.0305986	0.243102	0.106517	0.141412	0.416324	0.0753213	0.064784	0.0865614	0.119073	0.0782045		0.608206	0.292869	0.0989258	0.170311	0.217212	0.569804
																																		0
2020 42Dsha	140	58	0.585714	0.977958	0.0220419	0.764762	0.235238	71.6438	21	0.362069	36	0.62069	7	0.12069	1	0.0172414	9	0.155172	8	0.137931	7	0.12069	5	0.0862069	4	0.0689655	3	0.0517241	3	0.0517241	0.672499	0.0940879	0.0200568	0.114145	0.19161	0.021746	0.419348	0.171329	0.150817	0.0118566	0.0125677	0.00347496		0.787104	0.105844	0.107052	0.179983	0.208815	0.67947
																																		0
2021 40ANM	135	54	0.6	0.978941	0.0210595	0.774451	0.225549	66.1796	36	0.666667	40	0.740741	6	0.111111	1	0.0185185	6	0.111111	3	0.0555556	1	0.0185185	1	0.0185185	0	0	3	0.0555556	1	0.0185185	0.779507	0.0859129	0.0220031	0.107916	0.13793	-0.0253532	0.712837	0.0702962	0.0237476	-0.0218308	-0.0208843	0.041188		0.172171	0.490349	0.33748	0.0506973	0.115505	0.773772
																																		0
82BNM Nov2021	369	44	0.880759	0.994723	0.00527651	0.940343	0.0596574	46.6249	20	0.454545	22	0.5	4	0.0909091	0	0	9	0.204545	9	0.204545	9	0.204545	9	0.204545	6	0.136364	4	0.0909091	5	0.113636	0.514901	0.0862094	0	0.0862094	0.214601	0.184289	0.469404	0.214601	0.214601	0.0983472	0.119073	0.075324		1	0	0	0.28175	0.336818	0.590388
exclude because clone frequency lower than 15%																																		0
40ANM Nov 2021	111	48	0.567568	0.976676	0.0233235	0.752235	0.247765	59.8927	29	0.604167	35	0.729167	3	0.0625	0	0	4	0.0833333	2	0.0416667	1	0.0208333	5	0.104167	5	0.104167	4	0.0833333	5	0.104167	0.772685	0.0676961	0	0.0676961	0.107009	0.0526098	0.659782	0.0544152	0.0274471	0.0575355	0.0691389	0.0625518		0.256493	0.491491	0.252016	0.117379	0.151641	0.784046
																																		0
42Dsha J/F2022	112	41	0.633929	0.981187	0.0188132	0.796889	0.203111	49.3276	15	0.365854	27	0.658537	5	0.121951	2	0.0487805	3	0.0731707	3	0.0731707	2	0.0487805	4	0.097561	3	0.0731707	2	0.0487805	4	0.097561	0.7011	0.0877585	0.0577231	0.145482	0.0897667	0.0636514	0.41517	0.0897667	0.0602873	0.0727507	0.0422502	0.0284278		0.6716	0	0.3284	0.124117	0.144237	0.718987
																																		0
40ANM (cycE)	134	56	0.58209	0.977705	0.0222948	0.762279	0.237721	69.3124	26	0.464286	29	0.517857	9	0.160714	0	0	12	0.214286	5	0.0892857	4	0.0714286	6	0.107143	2	0.0357143	1	0.0178571	3	0.0535714	0.575917	0.133258	0	0.133258	0.260026	0.0307991	0.523584	0.113138	0.0911149	-0.00964007	0.00407982	-0.00657927		0.350407	0.564897	0.084696	0.113716	0.282136	0.588588
																																		0
42Dsha (Feb 22) 29C	93	41	0.55914	0.976068	0.0239321	0.746332	0.253668	51.4004	12	0.292683	19	0.463415	6	0.146341	2	0.0487805	8	0.195122	6	0.146341	4	0.097561	6	0.146341	6	0.146341	6	0.146341	3	0.0731707	0.526651	0.105629	0.055249	0.160878	0.241602	0.0708692	0.350425	0.18451	0.125378	0.0264421	0.0838478	0.102297		0.518944	0.236305	0.244751	0.250598	0.291792	0.557977
exclude because experimenyt at 29C																																		0
42Dsha (Sept 22)	102	49	0.519608	0.97309	0.0269097	0.717871	0.282129	62.8243	22	0.44898	30	0.612245	9	0.183673	1	0.0204082	6	0.122449	4	0.0816327	1	0.0204082	3	0.0612245	3	0.0612245	1	0.0204082	2	0.0408163	0.674214	0.140151	0.0250263	0.165178	0.160454	0.000153703	0.519406	0.109042	0.028118	-0.00522958	0.0165408	0.00869695		0.17524	0.320417	0.504343	0.125564	0.160583	0.674264
																																		0
42Dsha X Aug (ptcyki test)	135	51	0.622222	0.980425	0.019575	0.789236	0.210764	61.749	18	0.352941	31	0.607843	10	0.196078	0	0	6	0.117647	2	0.0392157	1	0.0196078	4	0.0784314	2	0.0392157	1	0.0196078	1	0.0196078	0.655442	0.166789	0	0.166789	0.143561	0.0342091	0.403677	0.0490458	0.0246814	-0.0042845	0.0226958	0.0118586		0.171923	0.658362	0.169715	0.0693686	0.17189	0.666839
																																		0
42Dsha March23 (shg/yki exp't)	119	65	0.453782	0.967614	0.0323864	0.667349	0.332651	86.6223	19	0.292308	27	0.415385	16	0.246154	1	0.0153846	15	0.230769	12	0.184615	9	0.138462	6	0.0923077	6	0.0923077	6	0.0923077	4	0.0615385	0.498547	0.189327	0.017617	0.206944	0.300722	-0.00621292	0.369834	0.246381	0.189567	-0.0104168	0.00880744	0.0259583		0.630374	0.180701	0.188925	0.256784	0.29635	0.495412
																																		0
40ANM Aug23 (cutlet)	136	62	0.544118	0.974961	0.0250391	0.735669	0.264331	78.3885	35	0.564516	39	0.629032	7	0.112903	0	0	6	0.0967742	6	0.0967742	3	0.0483871	9	0.145161	9	0.145161	2	0.0322581	4	0.0645161	0.685973	0.104332	0	0.104332	0.125855	0.0838411	0.626377	0.125855	0.0642879	0.0195216	0.0838411	0.00788465		0.510811	0	0.489189	0.193475	0.193475	0.710265
																																		0
Total	2198	824						1021.87																										0
Average			0.596959	0.978262	0.0217376	0.769239	0.230761																								0.616569	0.12537	0.0211703	0.14654	0.175104	0.0617872	0.479906	0.125873	0.0881692	0.0305304	0.0458356	0.0338166		0.479087	0.286927	0.233986	0.16006	0.221458	0.640375
42Dsha March23 (shg/yki exp't)	119	65							19		27		16		1		15		12		9		6		6		6		4
Without 82BNM 2021, 42Dsha (Feb22)
2019 40ANM (HH&Yki)	128	36	0.71875	0.986334	0.0136658	0.849784	0.150216	41.4078	13	0.361111	18	0.5	4	0.111111	1	0.0277778	8	0.222222	6	0.166667	4	0.111111	5	0.138889	1	0.0277778	1	0.0277778	3	0.0833333	0.537344	0.0928326	0.0298844	0.122717	0.250419	0.0895193	0.397074	0.189763	0.127862	0.0488756	-0.00263029	0.00679225	7.85765	0.510593	0.242219	0.247188	0.171757	0.312008	0.575358
42Dsha J/F2022	112	41	0.633929	0.981187	0.0188132	0.796889	0.203111	49.3276	15	0.365854	27	0.658537	5	0.121951	2	0.0487805	3	0.0731707	3	0.0731707	2	0.0487805	4	0.097561	3	0.0731707	2	0.0487805	4	0.097561	0.7011	0.0877585	0.0577231	0.145482	0.0897667	0.0636514	0.41517	0.0897667	0.0602873	0.0727507	0.0422502	0.0284278	4.42797	0.6716	0	0.3284	0.124117	0.144237	0.718987
42Dsha X Aug (ptcyki test)	135	51	0.622222	0.980425	0.019575	0.789236	0.210764	61.749	18	0.352941	31	0.607843	10	0.196078	0	0	6	0.117647	2	0.0392157	1	0.0196078	4	0.0784314	2	0.0392157	1	0.0196078	1	0.0196078	0.655442	0.166789	0	0.166789	0.143561	0.0342091	0.403677	0.0490458	0.0246814	-0.0042845	0.0226958	0.0118586	3.02853	0.171923	0.658362	0.169715	0.0693686	0.17189	0.666839
2021 40ANM	135	54	0.6	0.978941	0.0210595	0.774451	0.225549	66.1796	36	0.666667	40	0.740741	6	0.111111	1	0.0185185	6	0.111111	3	0.0555556	1	0.0185185	1	0.0185185	0	0	3	0.0555556	1	0.0185185	0.779507	0.0859129	0.0220031	0.107916	0.13793	-0.0253532	0.712837	0.0702962	0.0237476	-0.0218308	-0.0208843	0.041188	4.65218	0.172171	0.490349	0.33748	0.0506973	0.115505	0.773772
2020 42Dsha	140	58	0.585714	0.977958	0.0220419	0.764762	0.235238	71.6438	21	0.362069	36	0.62069	7	0.12069	1	0.0172414	9	0.155172	8	0.137931	7	0.12069	5	0.0862069	4	0.0689655	3	0.0517241	3	0.0517241	0.672499	0.0940879	0.0200568	0.114145	0.19161	0.021746	0.419348	0.171329	0.150817	0.0118566	0.0125677	0.00347496	12.2747	0.787104	0.105844	0.107052	0.179983	0.208815	0.67947
40ANM (cycE)	134	56	0.58209	0.977705	0.0222948	0.762279	0.237721	69.3124	26	0.464286	29	0.517857	9	0.160714	0	0	12	0.214286	5	0.0892857	4	0.0714286	6	0.107143	2	0.0357143	1	0.0178571	3	0.0535714	0.575917	0.133258	0	0.133258	0.260026	0.0307991	0.523584	0.113138	0.0911149	-0.00964007	0.00407982	-0.00657927	7.84187	0.350407	0.564897	0.084696	0.113716	0.282136	0.588588
40ANM Nov 2021	111	48	0.567568	0.976676	0.0233235	0.752235	0.247765	59.8927	29	0.604167	35	0.729167	3	0.0625	0	0	4	0.0833333	2	0.0416667	1	0.0208333	5	0.104167	5	0.104167	4	0.0833333	5	0.104167	0.772685	0.0676961	0	0.0676961	0.107009	0.0526098	0.659782	0.0544152	0.0274471	0.0575355	0.0691389	0.0625518	3.25907	0.256493	0.491491	0.252016	0.117379	0.151641	0.784046
2019 40ANM	277	121	0.563177	0.976361	0.0236395	0.749167	0.250833	151.351	43	0.355372	54	0.446281	32	0.264463	3	0.0247934	10	0.0826446	7	0.0578512	6	0.0495868	22	0.181818	18	0.14876	12	0.0991736	14	0.115702	0.508969	0.212503	0.0305986	0.243102	0.106517	0.141412	0.416324	0.0753213	0.064784	0.0865614	0.119073	0.0782045	11.3999	0.608206	0.292869	0.0989258	0.170311	0.217212	0.569804
40ANM Aug23 (cutlet)	136	62	0.544118	0.974961	0.0250391	0.735669	0.264331	78.3885	35	0.564516	39	0.629032	7	0.112903	0	0	6	0.0967742	6	0.0967742	3	0.0483871	9	0.145161	9	0.145161	2	0.0322581	4	0.0645161	0.685973	0.104332	0	0.104332	0.125855	0.0838411	0.626377	0.125855	0.0642879	0.0195216	0.0838411	0.00788465	9.86555	0.510811	0	0.489189	0.193475	0.193475	0.710265
2018 82BNM	207	98	0.52657	0.97363	0.0263699	0.722979	0.277021	125.148	36	0.367347	45	0.459184	24	0.244898	3	0.0306122	9	0.0918367	5	0.0510204	3	0.0306122	17	0.173469	11	0.112245	4	0.0408163	9	0.0918367	0.528218	0.188688	0.0382262	0.226914	0.12138	0.123487	0.435448	0.0687582	0.0416763	0.0569359	0.0832964	0.027353	8.60496	0.343353	0.43353	0.223116	0.135342	0.217953	0.580074
42Dsha (Sept 22)	102	49	0.519608	0.97309	0.0269097	0.717871	0.282129	62.8243	22	0.44898	30	0.612245	9	0.183673	1	0.0204082	6	0.122449	4	0.0816327	1	0.0204082	3	0.0612245	3	0.0612245	1	0.0204082	2	0.0408163	0.674214	0.140151	0.0250263	0.165178	0.160454	0.000153703	0.519406	0.109042	0.028118	-0.00522958	0.0165408	0.00869695	6.85049	0.17524	0.320417	0.504343	0.125564	0.160583	0.674264
42Dsha March23 (shg/yki exp't)	119	65	0.453782	0.967614	0.0323864	0.667349	0.332651	86.6223	19	0.292308	27	0.415385	16	0.246154	1	0.0153846	15	0.230769	12	0.184615	9	0.138462	6	0.0923077	6	0.0923077	6	0.0923077	4	0.0615385	0.498547	0.189327	0.017617	0.206944	0.300722	-0.00621292	0.369834	0.246381	0.189567	-0.0104168	0.00880744	0.0259583	21.3421	0.630374	0.180701	0.188925	0.256784	0.29635	0.495412
Total	1736	739						923.847																																			101.405
Average			0.576461	0.977073	0.0229265	0.756889	0.243111																								0.632535	0.130278	0.0200946	0.150373	0.166271	0.0508219	0.491572	0.113593	0.0745326	0.0252196	0.0365648	0.024651		0.432356	0.315057	0.252587	0.142374	0.205984	0.651407
																																										Individual ratios (control by control)					total FC only		Fraction FC only with other FCs
																																												0.343353		0.223116	0.56647		0.393872
																																												0.510593		0.247188	0.757781		0.3262
																																												0.608206		0.0989258	0.707131		0.139897
																																												0.787104		0.107052	0.894156		0.119724
																																												0.172171		0.33748	0.509651		0.662179
																																												0.256493		0.252016	0.508509		0.495599
																																												0.6716		0.3284	1		0.3284
																																												0.350407		0.084696	0.435103		0.194657
																																												0.17524		0.504343	0.679583		0.742136
																																												0.171923		0.169715	0.341638		0.496768
																																												0.510811		0.489189	1		0.489189
																																											average	0.414355		0.258375	0.672729		0.384069
[truncated: 24 more columns]

## Sheet: control clone type Fig1B
							n
		ovarioles	clones	zero label freq (f)	1-f		Deduced number of clones	r1 only	freq	EC only	freq	EC/FSC	freq	FSC	freq	FC only	freq	FC-only with terminal FCs	freq	Only Term FC	freq	EC+FC	freq	EC+ Term FC	freq	EC + only Term FC	freq	r1 EC +FC	freq	Econly q	r plus s	FC t	EC+FC m	t+m	R	T	Ovarioles with marked cells	EC-only	(EC)/FSC	FC	EC+FC	(EC)/FC	contains r1 EC	contains terminal FC	SE(1-f)	SE(q)	SE(r + s)	SE(t)	SE(m)
	Control	1736	739	0.576461	0.423539		923.847	313	0.423545	411	0.556157	132	0.17862	13	0.0175913	94	0.127199	63	0.0852503	42	0.0568336	87	0.117727	64	0.0866035	40	0.0541272	53	0.0717185	0.632535	0.150373	0.166271	0.0508219	0.217093	0.672061	0.222467	42.3539	63.2535	15.0373	16.6271	5.08219	21.7093	67.2061	22.2467	1.62567	1.58617	1.17598	1.22496	0.722602
					1				#DIV/0!		#DIV/0!		#DIV/0!		#DIV/0!		#DIV/0!		#DIV/0!		#DIV/0!		#DIV/0!		#DIV/0!		#DIV/0!		#DIV/0!		0			0			100	0	0	0	0	0	0	0	#DIV/0!	#DIV/0!	#DIV/0!	#DIV/0!	#DIV/0!
	cycE	106	50	0.528302	0.471698		63.7879	14	0.28	18	0.36	0	0	1	0.02	13	0.26	7	0.14		0	18	0.36	12	0.24		0	9	0.18	0.427489	0.0157305	0.320005	0.236775	0.55678			47.1698	42.7489	1.57305	32.0005	23.6775	55.678	0	0	6.25035	6.1942	1.55797	5.84067	5.32262
					1				#DIV/0!		#DIV/0!		#DIV/0!		#DIV/0!		#DIV/0!		#DIV/0!		#DIV/0!		#DIV/0!		#DIV/0!		#DIV/0!		#DIV/0!		0			0			100	0	0	0	0	0	0	0	#DIV/0!	#DIV/0!	#DIV/0!	#DIV/0!	#DIV/0!
	cutlet	191	60	0.685864	0.314136		70.2129	27	0.45	40	0.666667	3	0.05	2	0.0333333	9	0.15	8	0.133333	6	0.1	6	0.1	5	0.0833333	2	0.0333333	5	0.0833333	0.702257	0.0719653	0.174522	0.0512554	0.225777			31.4136	70.2257	7.19653	17.4522	5.12554	22.5777	0	0	5.53948	5.45708	3.08415	4.5297	2.6317
					1				#DIV/0!		#DIV/0!		#DIV/0!		#DIV/0!		#DIV/0!		#DIV/0!		#DIV/0!		#DIV/0!		#DIV/0!		#DIV/0!		#DIV/0!		0			0			100	0	0	0	0	0	0	0	#DIV/0!	#DIV/0!	#DIV/0!	#DIV/0!	#DIV/0!
	cutlet; UAS-CycE	168	78	0.535714	0.464286		99.0893	39	0.5	48	0.615385	8	0.102564	2	0.025641	8	0.102564	8	0.102564	4	0.0512821	12	0.153846	9	0.115385	8	0.102564	4	0.0512821	0.674724	0.103185	0.133925	0.0881659	0.222091			46.4286	67.4724	10.3185	13.3925	8.81659	22.2091	0	0	5.01009	4.70626	3.05595	3.42133	2.84836
					1				#DIV/0!		#DIV/0!		#DIV/0!		#DIV/0!		#DIV/0!		#DIV/0!		#DIV/0!		#DIV/0!		#DIV/0!		#DIV/0!		#DIV/0!		0			0			100	0	0	0	0	0	0	0	#DIV/0!	#DIV/0!	#DIV/0!	#DIV/0!	#DIV/0!
	axn	314	44	0.859873	0.140127		47.1093	26	0.590909	40	0.909091	3	0.0681818	0	0	1	0.0227273	1	0.0227273		0	0	0	0	0		0	0	0	0.91461	0.0639516	0.0244102	-0.00297163	0.0214385			14.0127	91.461	6.39516	2.44102	-0.297163	2.14385	0	0	5.05737	4.07163	3.56469	2.24836	#NUM!
					1				#DIV/0!		#DIV/0!		#DIV/0!		#DIV/0!		#DIV/0!		#DIV/0!		#DIV/0!		#DIV/0!		#DIV/0!		#DIV/0!		#DIV/0!		0			0			100	0	0	0	0	0	0	0	#DIV/0!	#DIV/0!	#DIV/0!	#DIV/0!	#DIV/0!
	dnTCF	193	78	0.595855	0.404145		95.8109	33	0.423077	43	0.551282	18	0.230769	2	0.025641	9	0.115385	5	0.0641026		0	6	0.0769231	2	0.025641		0	4	0.0512821	0.605812	0.217542	0.14344	0.033206	0.176646			40.4145	60.5812	21.7542	14.344	3.3206	17.6646	0	0	5.01339	4.99244	4.21497	3.58102	1.83049
					1				#DIV/0!		#DIV/0!		#DIV/0!		#DIV/0!		#DIV/0!		#DIV/0!		#DIV/0!		#DIV/0!		#DIV/0!		#DIV/0!		#DIV/0!		0			0			100	0	0	0	0	0	0	0	#DIV/0!	#DIV/0!	#DIV/0!	#DIV/0!	#DIV/0!
	arr DIAP x3	119	40	0.663866	0.336134		47.3578	7	0.175	12	0.3	6	0.15	1	0.025	14	0.35	12	0.3		0	7	0.175	4	0.1		0	3	0.075	0.341357	0.151371	0.393916	0.113356	0.507272			33.6134	34.1357	15.1371	39.3916	11.3356	50.7272	0	0	6.86437	6.89023	5.20816	7.10023	4.60682
	arr DIAP x4	153	55	0.640523	0.359477		65.9362	12	0.218182	16	0.290909	14	0.254545	8	0.145455	13	0.236364	11	0.2		0	4	0.0727273	2	0.0363636		0	2	0.0363636	0.33522	0.354499	0.276106	0.0341742	0.31028			35.9477	33.522	35.4499	27.6106	3.41742	31.028	0	0	5.90937	5.81356	5.89107	5.50571	2.23736
	arr DIAP sum	272	95	0.650735	0.349265		113.267	19	0.2	28	0.294737	20	0.210526	9	0.0947368	27	0.284211	23	0.242105		0	11	0.115789	6	0.0631579		0	5	0.0526316	0.337745	0.26758	0.326492	0.068183	0.394675			34.9265	33.7745	26.758	32.6492	6.8183	39.4675	0	0	4.47949	4.44381	4.15964	4.40612	2.36838
					1				#DIV/0!		#DIV/0!		#DIV/0!		#DIV/0!		#DIV/0!		#DIV/0!		#DIV/0!		#DIV/0!		#DIV/0!		#DIV/0!		#DIV/0!		0			0			100	0	0	0	0	0	0	0	#DIV/0!	#DIV/0!	#DIV/0!	#DIV/0!	#DIV/0!
					1				#DIV/0!		#DIV/0!		#DIV/0!		#DIV/0!		#DIV/0!		#DIV/0!		#DIV/0!		#DIV/0!		#DIV/0!		#DIV/0!		#DIV/0!		0			0			100	0	0	0	0	0	0	0	#DIV/0!	#DIV/0!	#DIV/0!	#DIV/0!	#DIV/0!
	stat	329	142	0.568389	0.431611		177.101	57	0.401408	124	0.873239	9	0.0633803	0	0	4	0.028169	3	0.0211268		0	5	0.0352113	0	0		0	0	0	0.896229	0.0513408	0.0369698	0.0154604	0.0524302			43.1611	89.6229	5.13408	3.69698	1.54604	5.24302	0	0	3.72184	2.29159	1.65835	1.41786	0.927079
					1				#DIV/0!		#DIV/0!		#DIV/0!		#DIV/0!		#DIV/0!		#DIV/0!		#DIV/0!		#DIV/0!		#DIV/0!		#DIV/0!		#DIV/0!		0			0			100	0	0	0	0	0	0	0	#DIV/0!	#DIV/0!	#DIV/0!	#DIV/0!	#DIV/0!
	Dap Hop 29	93	50	0.462366	0.537634		66.291	13	0.26	16	0.32	15	0.3	3	0.06	7	0.14	6	0.12		0	9	0.18	6	0.12		0	6	0.12	0.39807	0.292565	0.19018	0.119185	0.309365			53.7634	39.807	29.2565	19.018	11.9185	30.9365	0	0	6.12363	6.01209	5.58762	4.82003	3.97948
					1				#DIV/0!		#DIV/0!		#DIV/0!		#DIV/0!		#DIV/0!		#DIV/0!		#DIV/0!		#DIV/0!		#DIV/0!		#DIV/0!		#DIV/0!		0			0			100	0	0	0	0	0	0	0	#DIV/0!	#DIV/0!	#DIV/0!	#DIV/0!	#DIV/0!
	arr Dap Hop 29	146	57	0.609589	0.390411		69.4902	12	0.210526	15	0.263158	10	0.175439	5	0.0877193	23	0.403509	14	0.245614		0	4	0.0701754	3	0.0526316		0	2	0.0350877	0.310032	0.224953	0.457902	0.00711271	0.465015			39.0411	31.0032	22.4953	45.7902	0.711271	46.5015	0	0	5.85218	5.54825	5.00897	5.97672	1.0081
					1				#DIV/0!		#DIV/0!		#DIV/0!		#DIV/0!		#DIV/0!		#DIV/0!		#DIV/0!		#DIV/0!		#DIV/0!		#DIV/0!		#DIV/0!		0			0			100	0	0	0	0	0	0	0	#DIV/0!	#DIV/0!	#DIV/0!	#DIV/0!	#DIV/0!
					1				#DIV/0!		#DIV/0!		#DIV/0!		#DIV/0!		#DIV/0!		#DIV/0!		#DIV/0!		#DIV/0!		#DIV/0!		#DIV/0!		#DIV/0!		0			0			100	0	0	0	0	0	0	0	#DIV/0!	#DIV/0!	#DIV/0!	#DIV/0!	#DIV/0!
					1				#DIV/0!		#DIV/0!		#DIV/0!		#DIV/0!		#DIV/0!		#DIV/0!		#DIV/0!		#DIV/0!		#DIV/0!		#DIV/0!		#DIV/0!		0			0			100	0	0	0	0	0	0	0	#DIV/0!	#DIV/0!	#DIV/0!	#DIV/0!	#DIV/0!
	kibra	297	44	0.851852	0.148148		47.2975	13	0.295455	24	0.545455	5	0.113636	0	0	13	0.295455	10	0.227273		0	2	0.0454545	2	0.0454545		0	2	0.0454545	0.563884	0.106505	0.311528	0.0180827	0.329611			14.8148	56.3884	10.6505	31.1528	1.80827	32.9611	0	0	5.16548	7.21069	4.48551	6.73399	1.93753
					1				#DIV/0!		#DIV/0!		#DIV/0!		#DIV/0!		#DIV/0!		#DIV/0!		#DIV/0!		#DIV/0!		#DIV/0!		#DIV/0!		#DIV/0!		0			0			100	0	0	0	0	0	0	0	#DIV/0!	#DIV/0!	#DIV/0!	#DIV/0!	#DIV/0!
	wts	437	42	0.90389	0.0961098		44.0021	14	0.333333	26	0.619048	4	0.0952381	1	0.0238095	8	0.190476	7	0.166667		0	3	0.0714286	0	0		0	0	0	0.630157	0.114225	0.198047	0.0575707	0.255618			9.61098	63.0157	11.4225	19.8047	5.75707	25.5618	0	0	4.44329	7.27773	4.79518	6.00789	3.51147
					1				#DIV/0!		#DIV/0!		#DIV/0!		#DIV/0!		#DIV/0!		#DIV/0!		#DIV/0!		#DIV/0!		#DIV/0!		#DIV/0!		#DIV/0!		0			0			100	0	0	0	0	0	0	0	#DIV/0!	#DIV/0!	#DIV/0!	#DIV/0!	#DIV/0!
	42Dhpo (V60)	279	47	0.831541	0.168459		51.037	12	0.255319	18	0.382979	10	0.212766	2	0.0425532	11	0.234043	9	0.191489		0	6	0.12766	3	0.0638298		0	1	0.0212766	0.403655	0.239667	0.250154	0.106524	0.356678			16.8459	40.3655	23.9667	25.0154	10.6524	35.6678	0	0	5.23897	6.8677	5.97535	6.06244	4.31839
	42D hpo (g32)	299	35	0.882943	0.117057		37.0481	8	0.228571	17	0.485714	8	0.228571	3	0.0857143	4	0.114286	1	0.0285714		0	3	0.0857143	2	0.0571429		0	0	0	0.500343	0.301952	0.120487	0.0772182	0.197705			11.7057	50.0343	30.1952	12.0487	7.72182	19.7705	0	0	5.2818	8.21461	7.54273	5.3482	4.38557
	42D hpo sum	578	82	0.858131	0.141869		87.8706	20	0.243902	35	0.426829	18	0.219512	5	0.0609756	15	0.182927	10	0.121951		0	9	0.109756	5	0.0609756		0	1	0.0121951	0.444507	0.266493	0.194127	0.0948728	0.289			14.1869	44.4507	26.6493	19.4127	9.48728	28.9	0	0	3.72219	5.30099	4.71654	4.21944	3.12611
					1				#DIV/0!		#DIV/0!		#DIV/0!		#DIV/0!		#DIV/0!		#DIV/0!		#DIV/0!		#DIV/0!		#DIV/0!		#DIV/0!		#DIV/0!		0			0			100	0	0	0	0	0	0	0	#DIV/0!	#DIV/0!	#DIV/0!	#DIV/0!	#DIV/0!
	40ANM UAS-yki	79	49	0.379747	0.620253		68.3586	14	0.285714	17	0.346939	15	0.306122	1	0.0204082	2	0.0408163	1	0.0204082		0	14	0.285714	9	0.183673		0	11	0.22449	0.44449	0.252051	0.0647362	0.238723	0.303459			62.0253	44.449	25.2051	6.47362	23.8723	30.3459	0	0	5.86996	6.01008	5.2515	2.97608	5.15611
					1				#DIV/0!		#DIV/0!		#DIV/0!		#DIV/0!		#DIV/0!		#DIV/0!		#DIV/0!		#DIV/0!		#DIV/0!		#DIV/0!		#DIV/0!		0			0			100	0	0	0	0	0	0	0	#DIV/0!	#DIV/0!	#DIV/0!	#DIV/0!	#DIV/0!
	yki	274	51	0.813869	0.186131		55.8741	44	0.862745	48	0.941176	0	0	0	0	3	0.0588235	0	0		0	1	0.0196078	0	0		0	0	0	0.946054	-0.0178695	0.0645984	0.00721709	0.0718155			18.6131	94.6054	-1.78695	6.45984	0.721709	7.18155	0	0	5.20693	3.02226	#NUM!	3.28855	1.13241
					1				#DIV/0!		#DIV/0!		#DIV/0!		#DIV/0!		#DIV/0!		#DIV/0!		#DIV/0!		#DIV/0!		#DIV/0!		#DIV/0!		#DIV/0!		0			0			100	0	0	0	0	0	0	0	#DIV/0!	#DIV/0!	#DIV/0!	#DIV/0!	#DIV/0!
	yki DIAP	149	48	0.677852	0.322148		56.4088	38	0.791667	41	0.854167	2	0.0416667	0	0	2	0.0416667	0	0		0	3	0.0625	1	0.0208333		0	3	0.0625	0.873521	0.0356449	0.0499855	0.0408484	0.090834			32.2148	87.3521	3.56449	4.99855	4.08484	9.0834	0	0	6.22188	4.4256	2.46856	2.90144	2.63547
					1				#DIV/0!		#DIV/0!		#DIV/0!		#DIV/0!		#DIV/0!		#DIV/0!		#DIV/0!		#DIV/0!		#DIV/0!		#DIV/0!		#DIV/0!		0			0			100	0	0	0	0	0	0	0	#DIV/0!	#DIV/0!	#DIV/0!	#DIV/0!	#DIV/0!
	yki March 23	138	9	0.934783	0.0652174		9.28784	6	0.666667	7	0.777778	0	0	1	0.111111	1	0.111111	1	0.111111	1	0.111111	0	0	0	0	0	0	0	0	0.783208	0.108029	0.11435	-0.00558755	0.108763			6.52174	78.3208	10.8029	11.435	-0.558755	10.8763	0	0	8.10177	13.5208	10.1857	10.4422	#NUM!
	yki A	107	24	0.775701	0.224299		26.807	19	0.791667	21	0.875	1	0.0416667	0	0	2	0.0833333	1	0.0416667	1	0.0416667	0	0	0	0	0	0	0	0	0.886746	0.0374505	0.0932199	-0.0174164	0.0758035			22.4299	88.6746	3.74505	9.32199	-1.74164	7.58035	0	0	8.05632	6.12071	3.66704	5.6154	#NUM!
	sum March 23 yki	245	33	0.865306	0.134694		35.2369	25	0.757576	28	0.848485	1	0.030303	1	0.030303	3	0.0909091	2	0.0606061	2	0.0606061	0	0	0	0	0	0	0	0	0.856802	0.0569646	0.0968376	-0.0106039	0.0862337			13.4694	85.6802	5.69646	9.68376	-1.06039	8.62337	0	0	5.75122	5.90079	3.90452	4.98203	#NUM!
					1				#DIV/0!		#DIV/0!		#DIV/0!		#DIV/0!		#DIV/0!		#DIV/0!		#DIV/0!		#DIV/0!		#DIV/0!		#DIV/0!		#DIV/0!		0			0			100	0	0	0	0	0	0	0	#DIV/0!	#DIV/0!	#DIV/0!	#DIV/0!	#DIV/0!
	yki DIAP March 23	131	79	0.396947	0.603053		109.018	34	0.43038	40	0.506329	2	0.0253165	1	0.0126582	21	0.265823	15	0.189873	15	0.189873	15	0.189873	12	0.151899	11	0.139241	12	0.151899	0.597695	0.0277302	0.352555	0.0220202	0.374575			60.3053	59.7695	2.77302	35.2555	2.20202	37.4575	0	0	4.68593	4.69644	1.57261	4.57579	1.40549
					1				#DIV/0!		#DIV/0!		#DIV/0!		#DIV/0!		#DIV/0!		#DIV/0!		#DIV/0!		#DIV/0!		#DIV/0!		#DIV/0!		#DIV/0!		0			0			100	0	0	0	0	0	0	0	#DIV/0!	#DIV/0!	#DIV/0!	#DIV/0!	#DIV/0!
	yki DIAP CycE March 23	175	67	0.617143	0.382857		81.3456	36	0.537313	45	0.671642	2	0.0298507	1	0.0149254	11	0.164179	8	0.119403	7	0.104478	8	0.119403	5	0.0746269	5	0.0746269	6	0.0895522	0.71525	0.0371227	0.198206	0.0494214	0.247628			38.2857	71.525	3.71227	19.8206	4.94214	24.7628	0	0	5.38945	5.00373	2.09623	4.42001	2.40317
					1				#DIV/0!		#DIV/0!		#DIV/0!		#DIV/0!		#DIV/0!		#DIV/0!		#DIV/0!		#DIV/0!		#DIV/0!		#DIV/0!		#DIV/0!		0			0			100	0	0	0	0	0	0	0	#DIV/0!	#DIV/0!	#DIV/0!	#DIV/0!	#DIV/0!
					1				#DIV/0!		#DIV/0!		#DIV/0!		#DIV/0!		#DIV/0!		#DIV/0!		#DIV/0!		#DIV/0!		#DIV/0!		#DIV/0!		#DIV/0!		0			0			100	0	0	0	0	0	0	0	#DIV/0!	#DIV/0!	#DIV/0!	#DIV/0!	#DIV/0!
	shg 10469	180	25	0.861111	0.138889		26.7502	13	0.52	23	0.92	2	0.08	0	0	0	0	0	0		0	0	0	0	0		0	0	0	0.924865	0.0751351	0	0	0			13.8889	92.4865	7.51351	0	0	0	0	0	6.68651	5.09679	5.09679	0	0
					1				#DIV/0!		#DIV/0!		#DIV/0!		#DIV/0!		#DIV/0!		#DIV/0!		#DIV/0!		#DIV/0!		#DIV/0!		#DIV/0!		#DIV/0!		0			0			100	0	0	0	0	0	0	0	#DIV/0!	#DIV/0!	#DIV/0!	#DIV/0!	#DIV/0!
	shg T/T	207	65	0.68599	0.31401		76.0589	23	0.353846	38	0.584615	13	0.2	2	0.0307692	12	0.184615	9	0.138462		0	0	0	0	0		0	0	0	0.624512	0.20322	0.21315	-0.0408827	0.172268			31.401	62.4512	20.322	21.315	-4.08827	17.2268	0	0	5.32176	5.55256	4.614	4.69585	#NUM!
					1				#DIV/0!		#DIV/0!		#DIV/0!		#DIV/0!		#DIV/0!		#DIV/0!		#DIV/0!		#DIV/0!		#DIV/0!		#DIV/0!		#DIV/0!		0			0			100	0	0	0	0	0	0	0	#DIV/0!	#DIV/0!	#DIV/0!	#DIV/0!	#DIV/0!
	arr shg	185	28	0.848649	0.151351		30.1464	15	0.535714	24	0.857143	1	0.0357143	1	0.0357143	1	0.0357143	0	0		0	1	0.0357143	1	0.0357143		0	0	0	0.866037	0.0666592	0.038556	0.0287483	0.0673042			15.1351	86.6037	6.66592	3.8556	2.87483	6.73042	0	0	6.52738	6.20359	4.54289	3.50663	3.04336
					1				#DIV/0!		#DIV/0!		#DIV/0!		#DIV/0!		#DIV/0!		#DIV/0!		#DIV/0!		#DIV/0!		#DIV/0!		#DIV/0!		#DIV/0!		0			0			100	0	0	0	0	0	0	0	#DIV/0!	#DIV/0!	#DIV/0!	#DIV/0!	#DIV/0!
	40ANM UAS-Shg	72	52	0.277778	0.722222		77.6853	27	0.519231	35	0.673077	2	0.0384615	0	0	6	0.115385	5	0.0961538		0	9	0.173077	7	0.134615		0	7	0.134615	0.762522	0.0259678	0.19202	0.0194901	0.21151			72.2222	76.2522	2.59678	19.202	1.94901	21.151	0	0	5.08177	4.82801	1.80441	4.46893	1.56842
					1				#DIV/0!		#DIV/0!		#DIV/0!		#DIV/0!		#DIV/0!		#DIV/0!		#DIV/0!		#DIV/0!		#DIV/0!		#DIV/0!		#DIV/0!		0			0			100	0	0	0	0	0	0	0	#DIV/0!	#DIV/0!	#DIV/0!	#DIV/0!	#DIV/0!
	shg-R69 March 23	231	18	0.922078	0.0779221		18.691	14	0.777778	16	0.888889	0	0	0	0	2	0.111111	2	0.111111	2	0.111111	0	0	0	0	0	0	0	0	0.89257	-1.4962e-15	0.115019	-0.00758888	0.10743			7.79221	89.257	-1.4962e-13	11.5019	-0.758888	10.743	0	0	6.20008	7.16254	#NUM!	7.37964	#NUM!
					1				#DIV/0!		#DIV/0!		#DIV/0!		#DIV/0!		#DIV/0!		#DIV/0!		#DIV/0!		#DIV/0!		#DIV/0!		#DIV/0!		#DIV/0!		0			0			100	0	0	0	0	0	0	0	#DIV/0!	#DIV/0!	#DIV/0!	#DIV/0!	#DIV/0!
	shg10469 March 23	486	66	0.864198	0.135802		70.5126	33	0.5	38	0.575758	2	0.030303	0	0	19	0.287879	16	0.242424	13	0.19697	7	0.106061	5	0.0757576	5	0.0757576	6	0.0909091	0.592269	0.0284154	0.3023	0.0770165	0.379316			13.5802	59.2269	2.84154	30.23	7.70165	37.9316	0	0	4.07969	5.85212	1.97872	5.46915	3.17509
					1				#DIV/0!		#DIV/0!		#DIV/0!		#DIV/0!		#DIV/0!		#DIV/0!		#DIV/0!		#DIV/0!		#DIV/0!		#DIV/0!		#DIV/0!		0			0			100	0	0	0	0	0	0	0	#DIV/0!	#DIV/0!	#DIV/0!	#DIV/0!	#DIV/0!
	shg DIAP March 23	118	70	0.40678	0.59322		96.0055	29	0.414286	39	0.557143	9	0.128571	0	0	7	0.1	6	0.0857143	6	0.0857143	15	0.214286	10	0.142857	9	0.128571	7	0.1	0.642478	0.0962542	0.146435	0.114832	0.261268			59.322	64.2478	9.62542	14.6435	11.4832	26.1268	0	0	5.01348	4.89139	3.01013	3.60822	3.25384
					1				#DIV/0!		#DIV/0!		#DIV/0!		#DIV/0!		#DIV/0!		#DIV/0!		#DIV/0!		#DIV/0!		#DIV/0!		#DIV/0!		#DIV/0!		0			0			100	0	0	0	0	0	0	0	#DIV/0!	#DIV/0!	#DIV/0!	#DIV/0!	#DIV/0!
	arr shg Mar 23	214	30	0.859813	0.140187		32.121	16	0.533333	20	0.666667	2	0.0666667	0	0	5	0.166667	4	0.133333	3	0.1	3	0.1	3	0.1	3	0.1	3	0.1	0.682	0.0625228	0.176964	0.078514	0.255478			14.0187	68.2	6.25228	17.6964	7.8514	25.5478	0	0	6.12578	8.21697	4.27174	6.73376	4.74596
					1				#DIV/0!		#DIV/0!		#DIV/0!		#DIV/0!		#DIV/0!		#DIV/0!		#DIV/0!		#DIV/0!		#DIV/0!		#DIV/0!		#DIV/0!		0			0			100	0	0	0	0	0	0	0	#DIV/0!	#DIV/0!	#DIV/0!	#DIV/0!	#DIV/0!
					1				#DIV/0!		#DIV/0!		#DIV/0!		#DIV/0!		#DIV/0!		#DIV/0!		#DIV/0!		#DIV/0!		#DIV/0!		#DIV/0!		#DIV/0!		0			0			100	0	0	0	0	0	0	0	#DIV/0!	#DIV/0!	#DIV/0!	#DIV/0!	#DIV/0!
	40ANM UAS-DIAP	74	54	0.27027	0.72973		81.107	21	0.388889	24	0.444444	9	0.166667	1	0.0185185	8	0.148148	3	0.0555556		0	12	0.222222	2	0.037037		0	8	0.148148	0.567643	0.128842	0.239607	0.0639084	0.303515			72.973	56.7643	12.8842	23.9607	6.39084	30.3515	0	0	4.93118	5.50085	3.72004	4.73958	2.71587
					1				#DIV/0!		#DIV/0!		#DIV/0!		#DIV/0!		#DIV/0!		#DIV/0!		#DIV/0!		#DIV/0!		#DIV/0!		#DIV/0!		#DIV/0!		0			0			100	0	0	0	0	0	0	0	#DIV/0!	#DIV/0!	#DIV/0!	#DIV/0!	#DIV/0!
	smo UAS-DIAP	75	35	0.533333	0.466667		44.5235	14	0.4	15	0.428571	0	0	0	0	16	0.457143	12	0.342857		0	4	0.114286	2	0.0571429		0	2	0.0571429	0.496593	1.63064e-16	0.524998	-0.0215907	0.503407			46.6667	49.6593	1.63064e-14	52.4998	-2.15907	50.3407	0	0	7.47667	7.49317	1.91375e-07	7.48397	#NUM!
					1				#DIV/0!		#DIV/0!		#DIV/0!		#DIV/0!		#DIV/0!		#DIV/0!		#DIV/0!		#DIV/0!		#DIV/0!		#DIV/0!		#DIV/0!		0			0			100	0	0	0	0	0	0	0	#DIV/0!	#DIV/0!	#DIV/0!	#DIV/0!	#DIV/0!
	smo (2021 multi-day)	253	31	0.87747	0.12253		32.9027	19	0.612903	22	0.709677	0	0	0	0	8	0.258065	2	0.0645161		0	1	0.0322581	1	0.0322581		0	1	0.0322581	0.721997	3.98986e-17	0.270167	0.00783575	0.278003			12.253	72.1997	3.98986e-15	27.0167	0.783575	27.8003	0	0	5.71638	7.81045	1.10119e-07	7.74126	1.53715
					1				#DIV/0!		#DIV/0!		#DIV/0!		#DIV/0!		#DIV/0!		#DIV/0!		#DIV/0!		#DIV/0!		#DIV/0!		#DIV/0!		#DIV/0!		0			0			100	0	0	0	0	0	0	0	#DIV/0!	#DIV/0!	#DIV/0!	#DIV/0!	#DIV/0!
	smo	124	13	0.895161	0.104839		13.6782	9	0.692308	10	0.769231	1	0.0769231	0	0	2	0.153846	2	0.153846		0	0	0	0	0		0	0	0	0.778234	0.073376	0.160889	-0.0124994	0.14839			10.4839	77.8234	7.3376	16.0889	-1.24994	14.839	0	0	8.28318	11.2328	7.05041	9.93479	#NUM!
					1				#DIV/0!		#DIV/0!		#DIV/0!		#DIV/0!		#DIV/0!		#DIV/0!		#DIV/0!		#DIV/0!		#DIV/0!		#DIV/0!		#DIV/0!		0			0			100	0	0	0	0	0	0	0	#DIV/0!	#DIV/0!	#DIV/0!	#DIV/0!	#DIV/0!
	pka	67	38	0.432836	0.567164		51.2869	20	0.526316	22	0.578947	4	0.105263	2	0.0526316	7	0.184211	5	0.131579		0	3	0.0789474	1	0.0263158		0	2	0.0526316	0.657669	0.120768	0.249722	-0.0281583	0.221564			56.7164	65.7669	12.0768	24.9722	-2.81583	22.1564	0	0	6.91852	6.62558	4.55013	6.04417	#NUM!
					1				#DIV/0!		#DIV/0!		#DIV/0!		#DIV/0!		#DIV/0!		#DIV/0!		#DIV/0!		#DIV/0!		#DIV/0!		#DIV/0!		#DIV/0!		0			0			100	0	0	0	0	0	0	0	#DIV/0!	#DIV/0!	#DIV/0!	#DIV/0!	#DIV/0!
	smo pka	71	10	0.859155	0.140845		10.7105	5	0.5	5	0.5	0	0	0	0	5	0.5	1	0.1		0	0	0	0	0		0	0	0	0.51774	-9.02056e-17	0.51774	-0.0354795	0.48226			14.0845	51.774	-9.02056e-15	51.774	-3.54795	48.226	0	0	10.6292	15.2683	#NUM!	15.2683	#NUM!
					1				#DIV/0!		#DIV/0!		#DIV/0!		#DIV/0!		#DIV/0!		#DIV/0!		#DIV/0!		#DIV/0!		#DIV/0!		#DIV/0!		#DIV/0!		0			0			100	0	0	0	0	0	0	0	#DIV/0!	#DIV/0!	#DIV/0!	#DIV/0!	#DIV/0!
	smo pka Su(fu)	145	51	0.648276	0.351724		60.8866	23	0.45098	26	0.509804	2	0.0392157	0	0	12	0.235294	6	0.117647		0	11	0.215686	6	0.117647		0	7	0.137255	0.557624	0.033025	0.273843	0.135508	0.409351			35.1724	55.7624	3.3025	27.3843	13.5508	40.9351	0	0	6.11956	6.36511	2.29017	5.71485	4.38634
					1				#DIV/0!		#DIV/0!		#DIV/0!		#DIV/0!		#DIV/0!		#DIV/0!		#DIV/0!		#DIV/0!		#DIV/0!		#DIV/0!		#DIV/0!		0			0			100	0	0	0	0	0	0	0	#DIV/0!	#DIV/0!	#DIV/0!	#DIV/0!	#DIV/0!
	smo; UAS-Yki*	107	38	0.64486	0.35514		45.4498	27	0.710526	29	0.763158	2	0.0526316	0	0	4	0.105263	1	0.0263158		0	3	0.0789474	2	0.0526316		0	1	0.0263158	0.795097	0.0443267	0.126999	0.0335771	0.160576			35.514	79.5097	4.43267	12.6999	3.35771	16.0576	0	0	7.0985	5.98712	3.05296	4.93903	2.67202
					1				#DIV/0!		#DIV/0!		#DIV/0!		#DIV/0!		#DIV/0!		#DIV/0!		#DIV/0!		#DIV/0!		#DIV/0!		#DIV/0!		#DIV/0!		0			0			100	0	0	0	0	0	0	0	#DIV/0!	#DIV/0!	#DIV/0!	#DIV/0!	#DIV/0!
	ptc	164	85	0.481707	0.518293		111.41	20	0.235294	26	0.305882	23	0.270588	2	0.0235294	16	0.188235	11	0.129412		0	18	0.211765	10	0.117647		0	9	0.105882	0.37901	0.237802	0.245841	0.137347	0.383188			51.8293	37.901	23.7802	24.5841	13.7347	38.3188	0	0	4.73388	4.59627	4.03348	4.0794	3.26111
					1				#DIV/0!		#DIV/0!		#DIV/0!		#DIV/0!		#DIV/0!		#DIV/0!		#DIV/0!		#DIV/0!		#DIV/0!		#DIV/0!		#DIV/0!		0			0			100	0	0	0	0	0	0	0	#DIV/0!	#DIV/0!	#DIV/0!	#DIV/0!	#DIV/0!
	yki; tub-yki	553	178	0.678119	0.321881		209.153	64	0.359551	91	0.511236	35	0.196629	3	0.0168539	28	0.157303	18	0.101124	13	0.0730337	21	0.117978	17	0.0955056	11	0.0617978	10	0.0561798	0.554471	0.186888	0.183529	0.0751129	0.258642			32.1881	55.4471	18.6888	18.3529	7.51129	25.8642	0	0	3.23049	3.43673	2.69546	2.67664	1.82251
					1				#DIV/0!		#DIV/0!		#DIV/0!		#DIV/0!		#DIV/0!		#DIV/0!		#DIV/0!		#DIV/0!		#DIV/0!		#DIV/0!		#DIV/0!		0			0			100	0	0	0	0	0	0	0	#DIV/0!	#DIV/0!	#DIV/0!	#DIV/0!	#DIV/0!
	ptc yki (1)	252	23	0.90873	0.0912698		24.0393	15	0.652174	18	0.782609	2	0.0869565	0	0	0	0	0	0	0	0	3	0.130435	2	0.0869565	0	0	1	0.0434783	0.790103	0.0834985	0	0.126399	0.126399			9.12698	79.0103	8.34985	0	12.6399	12.6399	0	0	5.87381	8.30585	5.64215	0	6.77746
	ptc yki (10)	268	36	0.865672	0.134328		38.4333	20	0.555556	23	0.638889	1	0.0277778	1	0.0277778	6	0.166667	3	0.0833333	3	0.0833333	5	0.138889	1	0.0277778	1	0.0277778	2	0.0555556	0.65418	0.0522108	0.176491	0.117118	0.293609			13.4328	65.418	5.22108	17.6491	11.7118	29.3609	0	0	5.50056	7.6722	3.58824	6.14952	5.18692
	ptc yki average	520	59	0.886538	0.113462		62.3419	35	0.59322	41	0.694915	3	0.0508475	1	0.0169492	6	0.101695	3	0.0508475	3	0.0508475	8	0.135593	3	0.0508475	1	0.0169492	3	0.0508475	0.706657	0.0643845	0.107112	0.121847	0.228959			11.3462	70.6657	6.43845	10.7112	12.1847	22.8959	0	0	4.01683	5.76637	3.10849	3.91677	4.14288
					1				#DIV/0!		#DIV/0!		#DIV/0!		#DIV/0!		#DIV/0!		#DIV/0!		#DIV/0!		#DIV/0!		#DIV/0!		#DIV/0!		#DIV/0!		0			0			100	0	0	0	0	0	0	0	#DIV/0!	#DIV/0!	#DIV/0!	#DIV/0!	#DIV/0!
	ptc yki; tub-yki (1)	252	27	0.892857	0.107143		28.4407	8	0.296296	9	0.333333	2	0.0740741	4	0.148148	8	0.296296	4	0.148148	3	0.111111	4	0.148148	3	0.111111	1	0.037037	2	0.0740741	0.345398	0.213269	0.307663	0.13367	0.441333			10.7143	34.5398	21.3269	30.7663	13.367	44.1333	0	0	5.79965	8.91617	7.6808	8.65418	6.381
	ptc yki; tub-yki (10)	170	49	0.711765	0.288235		56.5662	16	0.326531	27	0.55102	6	0.122449	5	0.102041	7	0.142857	2	0.0408163	2	0.0408163	4	0.0816327	2	0.0408163	1	0.0204082	2	0.0408163	0.588417	0.199802	0.164031	0.0477504	0.211781			28.8235	58.8417	19.9802	16.4031	4.77504	21.1781	0	0	6.02231	6.54324	5.31643	4.92356	2.83521
	ptc yki; tub-yki average	422	76	0.819905	0.180095		83.011	24	0.315789	36	0.473684	8	0.105263	9	0.118421	15	0.197368	6	0.0789474	5	0.0657895	8	0.105263	5	0.0657895	2	0.0263158	4	0.0526316	0.496746	0.208462	0.212823	0.0819689	0.294792			18.0095	49.6746	20.8462	21.2823	8.19689	29.4792	0	0	4.21759	5.48773	4.45843	4.49239	3.01083
					1				#DIV/0!		#DIV/0!		#DIV/0!		#DIV/0!		#DIV/0!		#DIV/0!		#DIV/0!		#DIV/0!		#DIV/0!		#DIV/0!		#DIV/0!					0			100	0	0	0	0	0	0	0	#DIV/0!	#DIV/0!	#DIV/0!	#DIV/0!	#DIV/0!
	revised ptc yki; tub-yki (1)	175	19	0.891429	0.108571		20.0279	3	0.157895	4	0.210526	2	0.105263	4	0.210526	6	0.315789	3	0.157895	2	0.105263	3	0.157895	2	0.105263	0	0	2	0.105263	0.219804	0.304335	0.327709	0.148152	0.47586			10.8571	21.9804	30.4335	32.7709	14.8152	47.586	0	0	6.95157	9.25341	10.2815	10.4883	7.93809
	revised ptc yki; tub-yki (10)	112	46	0.589286	0.410714		56.7089	14	0.304348	25	0.543478	5	0.108696	5	0.108696	7	0.152174	2	0.0434783	2	0.0434783	4	0.0869565	2	0.0434783	1	0.0217391	2	0.0434783	0.59938	0.182638	0.187664	0.0303185	0.217982			41.0714	59.938	18.2638	18.7664	3.03185	21.7982	0	0	6.53292	6.50717	5.13071	5.18481	2.2769
	revised ptc yki; tub-yki average	287	65	0.773519	0.226481		72.6832	17	0.261538	29	0.446154	7	0.107692	9	0.138462	13	0.2	5	0.0769231	4	0.0615385	7	0.107692	4	0.0615385	1	0.0153846	4	0.0615385	0.475635	0.225509	0.220304	0.0785526	0.298856			22.6481	47.5635	22.5509	22.0304	7.85526	29.8856	0	0	4.90947	5.85783	4.902	4.86135	3.15572
					1				#DIV/0!		#DIV/0!		#DIV/0!		#DIV/0!		#DIV/0!		#DIV/0!		#DIV/0!		#DIV/0!		#DIV/0!		#DIV/0!		#DIV/0!					0			100	0	0	0	0	0	0	0	#DIV/0!	#DIV/0!	#DIV/0!	#DIV/0!	#DIV/0!
					1				#DIV/0!		#DIV/0!		#DIV/0!		#DIV/0!		#DIV/0!		#DIV/0!		#DIV/0!		#DIV/0!		#DIV/0!		#DIV/0!		#DIV/0!		0			0			100	0	0	0	0	0	0	0	#DIV/0!	#DIV/0!	#DIV/0!	#DIV/0!	#DIV/0!
	40ANM DIAP Jan 23	172	59	0.656977	0.343023		70.11	27	0.457627	34	0.576271	10	0.169492	1	0.0169492	9	0.152542	7	0.118644	6	0.101695	5	0.0847458	4	0.0677966	1	0.0169492	3	0.0508475	0.620608	0.161004	0.180382	0.0380052	0.218388			34.3023	62.0608	16.1004	18.0382	3.80052	21.8388	0	0	5.66953	5.79512	4.38943	4.59211	2.28359
					1				#DIV/0!		#DIV/0!		#DIV/0!		#DIV/0!		#DIV/0!		#DIV/0!		#DIV/0!		#DIV/0!		#DIV/0!		#DIV/0!		#DIV/0!		0			0			100	0	0	0	0	0	0	0	#DIV/0!	#DIV/0!	#DIV/0!	#DIV/0!	#DIV/0!
	smo Jan 23	310	54	0.825806	0.174194		58.807	36	0.666667	42	0.777778	0	0	2	0.037037	8	0.148148	3	0.0555556	3	0.0555556	2	0.037037	2	0.037037	2	0.037037	2	0.037037	0.792421	0.0341046	0.16012	0.0133553	0.173475			17.4194	79.2421	3.41046	16.012	1.33553	17.3475	0	0	4.94585	5.28878	2.36678	4.78207	1.4969
					1				#DIV/0!		#DIV/0!		#DIV/0!		#DIV/0!		#DIV/0!		#DIV/0!		#DIV/0!		#DIV/0!		#DIV/0!		#DIV/0!		#DIV/0!		0			0			100	0	0	0	0	0	0	0	#DIV/0!	#DIV/0!	#DIV/0!	#DIV/0!	#DIV/0!
	smo DIAP TM2 Jan 23	296	55	0.814189	0.185811		60.2467	29	0.527273	33	0.6	2	0.0363636	0	0	15	0.272727	7	0.127273	6	0.109091	5	0.0909091	3	0.0545455	3	0.0545455	5	0.0909091	0.622419	0.0332934	0.292467	0.0518206	0.344288			18.5811	62.2419	3.32934	29.2467	5.18206	34.4288	0	0	5.01108	6.24568	2.31132	5.86064	2.85581
					1				#DIV/0!		#DIV/0!		#DIV/0!		#DIV/0!		#DIV/0!		#DIV/0!		#DIV/0!		#DIV/0!		#DIV/0!		#DIV/0!		#DIV/0!		0			0			100	0	0	0	0	0	0	0	#DIV/0!	#DIV/0!	#DIV/0!	#DIV/0!	#DIV/0!
	smo DIAP TM6B Jan 23	315	52	0.834921	0.165079		56.3711	21	0.403846	24	0.461538	2	0.0384615	0	0	18	0.346154	9	0.173077	9	0.173077	8	0.153846	2	0.0384615	2	0.0384615	5	0.0961538	0.482528	0.0355773	0.365652	0.116243	0.481895			16.5079	48.2528	3.55773	36.5652	11.6243	48.1895	0	0	4.94471	6.65543	2.46713	6.4146	4.26896
					1				#DIV/0!		#DIV/0!		#DIV/0!		#DIV/0!		#DIV/0!		#DIV/0!		#DIV/0!		#DIV/0!		#DIV/0!		#DIV/0!		#DIV/0!		0			0			100	0	0	0	0	0	0	0	#DIV/0!	#DIV/0!	#DIV/0!	#DIV/0!	#DIV/0!
	smo; DIAP CycE Jan 23	386	44	0.88601	0.11399		46.5044	13	0.295455	14	0.318182	0	0	1	0.0227273	23	0.522727	15	0.340909	14	0.318182	6	0.136364	4	0.0909091	4	0.0909091	2	0.0454545	0.330781	0.0215283	0.536879	0.110811	0.64769			11.399	33.0781	2.15283	53.6879	11.0811	64.769	0	0	4.66021	6.89934	2.1283	7.31204	4.60301
					1				#DIV/0!		#DIV/0!		#DIV/0!		#DIV/0!		#DIV/0!		#DIV/0!		#DIV/0!		#DIV/0!		#DIV/0!		#DIV/0!		#DIV/0!					0			100	0	0	0	0	0	0	0	#DIV/0!	#DIV/0!	#DIV/0!	#DIV/0!	#DIV/0!
					1				#DIV/0!		#DIV/0!		#DIV/0!		#DIV/0!		#DIV/0!		#DIV/0!		#DIV/0!		#DIV/0!		#DIV/0!		#DIV/0!		#DIV/0!					0			100	0	0	0	0	0	0	0	#DIV/0!	#DIV/0!	#DIV/0!	#DIV/0!	#DIV/0!
	Below here are reproduced samples for the purpose of deriving average values for genotypes tested in more than one separate experiment				1				#DIV/0!		#DIV/0!		#DIV/0!		#DIV/0!		#DIV/0!		#DIV/0!		#DIV/0!		#DIV/0!		#DIV/0!		#DIV/0!		#DIV/0!					0			100	0	0	0	0	0	0	0	#DIV/0!	#DIV/0!	#DIV/0!	#DIV/0!	#DIV/0!
					1				#DIV/0!		#DIV/0!		#DIV/0!		#DIV/0!		#DIV/0!		#DIV/0!		#DIV/0!		#DIV/0!		#DIV/0!		#DIV/0!		#DIV/0!					0			100	0	0	0	0	0	0	0	#DIV/0!	#DIV/0!	#DIV/0!	#DIV/0!	#DIV/0!
	yki	274	51	0.813869	0.186131		55.8741	44	0.862745	48	0.941176	0	0	0	0	3	0.0588235	0	0		0	1	0.0196078	0	0		0	0	0	0.946054	-0.0178695	0.0645984	0.00721709	0.0718155			18.6131	94.6054	-1.78695	6.45984	0.721709	7.18155	0	0	5.20693	3.02226	#NUM!	3.28855	1.13241
	sum March 23 yki	245	33	0.865306	0.134694		35.2369	25	0.757576	28	0.848485	1	0.030303	1	0.030303	3	0.0909091	2	0.0606061	2	0.0606061	0	0	0	0	0	0	0	0	0.856802	0.0569646	0.0968376	-0.0106039	0.0862337			13.4694	85.6802	5.69646	9.68376	-1.06039	8.62337	0	0	5.75122	5.90079	3.90452	4.98203	#NUM!
	yki average	519	84		1		91.111		0		0		0		0		0		0		0		0		0		0		0	0.901428	0.0195476	0.080718	-0.0016934	0.0790246			100	90.1428	1.95476	8.0718	-0.16934	7.90246	0	0	0	3.12289	1.45035	2.8538	#NUM!
					1				#DIV/0!		#DIV/0!		#DIV/0!		#DIV/0!		#DIV/0!		#DIV/0!		#DIV/0!		#DIV/0!		#DIV/0!		#DIV/0!		#DIV/0!					0			100	0	0	0	0	0	0	0	#DIV/0!	#DIV/0!	#DIV/0!	#DIV/0!	#DIV/0!
	yki DIAP	149	48	0.677852	0.322148		56.4088	38	0.791667	41	0.854167	2	0.0416667	0	0	2	0.0416667	0	0		0	3	0.0625	1	0.0208333		0	3	0.0625	0.873521	0.0356449	0.0499855	0.0408484	0.090834			32.2148	87.3521	3.56449	4.99855	4.08484	9.0834	0	0	6.22188	4.4256	2.46856	2.90144	2.63547
	yki DIAP March 23	131	79	0.396947	0.603053		109.018	34	0.43038	40	0.506329	2	0.0253165	1	0.0126582	21	0.265823	15	0.189873	15	0.189873	15	0.189873	12	0.151899	11	0.139241	12	0.151899	0.597695	0.0277302	0.352555	0.0220202	0.374575			60.3053	59.7695	2.77302	35.2555	2.20202	37.4575	0	0	4.68593	4.69644	1.57261	4.57579	1.40549
	yki DIAP average	280	127		1		165.426		0		0		0		0		0		0		0		0		0		0		0	0.735608	0.0316876	0.20127	0.0314343	0.232704			100	73.5608	3.16876	20.127	3.14343	23.2704	0	0	0	3.42882	1.36191	3.11736	1.35664
					1				#DIV/0!		#DIV/0!		#DIV/0!		#DIV/0!		#DIV/0!		#DIV/0!		#DIV/0!		#DIV/0!		#DIV/0!		#DIV/0!		#DIV/0!		0			0			100	0	0	0	0	0	0	0	#DIV/0!	#DIV/0!	#DIV/0!	#DIV/0!	#DIV/0!
	smo (2021 multi-day)	253	31	0.87747	0.12253		32.9027	19	0.612903	22	0.709677	0	0	0	0	8	0.258065	2	0.0645161		0	1	0.0322581	1	0.0322581		0	1	0.0322581	0.721997	3.98986e-17	0.270167	0.00783575	0.278003			12.253	72.1997	3.98986e-15	27.0167	0.783575	27.8003	0	0	5.71638	7.81045	1.10119e-07	7.74126	1.53715
	smo	124	13	0.895161	0.104839		13.6782	9	0.692308	10	0.769231	1	0.0769231	0	0	2	0.153846	2	0.153846		0	0	0	0	0		0	0	0	0.778234	0.073376	0.160889	-0.0124994	0.14839			10.4839	77.8234	7.3376	16.0889	-1.24994	14.839	0	0	8.28318	11.2328	7.05041	9.93479	#NUM!
	smo Jan 23	310	54	0.825806	0.174194		58.807	36	0.666667	42	0.777778	0	0	2	0.037037	8	0.148148	3	0.0555556	3	0.0555556	2	0.037037	2	0.037037	2	0.037037	2	0.037037	0.792421	0.0341046	0.16012	0.0133553	0.173475			17.4194	79.2421	3.41046	16.012	1.33553	17.3475	0	0	4.94585	5.28878	2.36678	4.78207	1.4969
	smo average	687	98		1		105.388	64	0.653061	74	0.755102	1	0.0102041	2	0.0204082	18	0.183673	7	0.0714286		0	3	0.0306122	3	0.0306122		0	3	0.0306122	0.764217	0.0358269	0.197059	0.00289721	0.199956			100	76.4217	3.58269	19.7059	0.289721	19.9956	0	0	0	4.13494	1.81045	3.87475	0.523557
					1				#DIV/0!		#DIV/0!		#DIV/0!		#DIV/0!		#DIV/0!		#DIV/0!		#DIV/0!		#DIV/0!		#DIV/0!		#DIV/0!		#DIV/0!		0			0			100	0	0	0	0	0	0	0	#DIV/0!	#DIV/0!	#DIV/0!	#DIV/0!	#DIV/0!
	smo UAS-DIAP	75	35	0.533333	0.466667		44.5235	14	0.4	15	0.428571	0	0	0	0	16	0.457143	12	0.342857		0	4	0.114286	2	0.0571429		0	2	0.0571429	0.496593	1.63064e-16	0.524998	-0.0215907	0.503407			46.6667	49.6593	1.63064e-14	52.4998	-2.15907	50.3407	0	0	7.47667	7.49317	1.91375e-07	7.48397	#NUM!
	smo DIAP TM2 Jan 23	296	55	0.814189	0.185811		60.2467	29	0.527273	33	0.6	2	0.0363636	0	0	15	0.272727	7	0.127273	6	0.109091	5	0.0909091	3	0.0545455	3	0.0545455	5	0.0909091	0.622419	0.0332934	0.292467	0.0518206	0.344288			18.5811	62.2419	3.32934	29.2467	5.18206	34.4288	0	0	5.01108	6.24568	2.31132	5.86064	2.85581
	smo DIAP TM6B Jan 23	315	52	0.834921	0.165079		56.3711	21	0.403846	24	0.461538	2	0.0384615	0	0	18	0.346154	9	0.173077	9	0.173077	8	0.153846	2	0.0384615	2	0.0384615	5	0.0961538	0.482528	0.0355773	0.365652	0.116243	0.481895			16.5079	48.2528	3.55773	36.5652	11.6243	48.1895	0	0	4.94471	6.65543	2.46713	6.4146	4.26896
	smo DIAP average	686	142		1		161.141	64	0.450704	72	0.507042	4	0.028169	0	0	49	0.34507	28	0.197183		0	17	0.119718	7	0.0492958		0	12	0.084507	0.533847	0.0229569	0.394372	0.0488244	0.443197			100	53.3847	2.29569	39.4372	4.88244	44.3197	0	0	0	3.92979	1.1798	3.84993	1.69764
					1				#DIV/0!		#DIV/0!		#DIV/0!		#DIV/0!		#DIV/0!		#DIV/0!		#DIV/0!		#DIV/0!		#DIV/0!		#DIV/0!		#DIV/0!		0			0			100	0	0	0	0	0	0	0	#DIV/0!	#DIV/0!	#DIV/0!	#DIV/0!	#DIV/0!
					1				#DIV/0!		#DIV/0!		#DIV/0!		#DIV/0!		#DIV/0!		#DIV/0!		#DIV/0!		#DIV/0!		#DIV/0!		#DIV/0!		#DIV/0!		0			0			100	0	0	0	0	0	0	0	#DIV/0!	#DIV/0!	#DIV/0!	#DIV/0!	#DIV/0!
					1				#DIV/0!		#DIV/0!		#DIV/0!		#DIV/0!		#DIV/0!		#DIV/0!		#DIV/0!		#DIV/0!		#DIV/0!		#DIV/0!		#DIV/0!		0			0			100	0	0	0	0	0	0	0	#DIV/0!	#DIV/0!	#DIV/0!	#DIV/0!	#DIV/0!
	2018 82BNM	207	98	0.52657	0.47343		125.148	36	0.367347	45	0.459184	24	0.244898	3	0.0306122	9	0.0918367	5	0.0510204	3	0.0306122	17	0.173469	11	0.112245	4	0.0408163	9	0.0918367	0.528218	0.226914	0.12138	0.123487	0.244868			47.343	52.8218	22.6914	12.138	12.3487	24.4868	0	0	4.46317	4.46237	3.74397	2.91919	2.94089
					1				#DIV/0!		#DIV/0!		#DIV/0!		#DIV/0!		#DIV/0!		#DIV/0!		#DIV/0!		#DIV/0!		#DIV/0!		#DIV/0!		#DIV/0!		0			0			100	0	0	0	0	0	0	0	#DIV/0!	#DIV/0!	#DIV/0!	#DIV/0!	#DIV/0!
	2019 40ANM (HH&Yki)	128	36	0.71875	0.28125		41.4078	13	0.361111	18	0.5	4	0.111111	1	0.0277778	8	0.222222	6	0.166667	4	0.111111	5	0.138889	1	0.0277778	1	0.0277778	3	0.0833333	0.537344	0.122717	0.250419	0.0895193	0.339939			28.125	53.7344	12.2717	25.0419	8.95193	33.9939	0	0	6.98706	7.74844	5.09896	6.7329	4.43663
					1				#DIV/0!		#DIV/0!		#DIV/0!		#DIV/0!		#DIV/0!		#DIV/0!		#DIV/0!		#DIV/0!		#DIV/0!		#DIV/0!		#DIV/0!		0			0			100	0	0	0	0	0	0	0	#DIV/0!	#DIV/0!	#DIV/0!	#DIV/0!	#DIV/0!
	2019 40ANM	277	121	0.563177	0.436823		151.351	43	0.355372	54	0.446281	32	0.264463	3	0.0247934	10	0.0826446	7	0.0578512	6	0.0495868	22	0.181818	18	0.14876	12	0.0991736	14	0.115702	0.508969	0.243102	0.106517	0.141412	0.247929			43.6823	50.8969	24.3102	10.6517	14.1412	24.7929	0	0	4.03165	4.06357	3.48675	2.50761	2.83233
					1				#DIV/0!		#DIV/0!		#DIV/0!		#DIV/0!		#DIV/0!		#DIV/0!		#DIV/0!		#DIV/0!		#DIV/0!		#DIV/0!		#DIV/0!		0			0			100	0	0	0	0	0	0	0	#DIV/0!	#DIV/0!	#DIV/0!	#DIV/0!	#DIV/0!
	2020 42Dsha	140	58	0.585714	0.414286		71.6438	21	0.362069	36	0.62069	7	0.12069	1	0.0172414	9	0.155172	8	0.137931	7	0.12069	5	0.0862069	4	0.0689655	3	0.0517241	3	0.0517241	0.672499	0.114145	0.19161	0.021746	0.213356			41.4286	67.2499	11.4145	19.161	2.1746	21.3356	0	0	5.81974	5.5445	3.75682	4.64975	1.72316
					1				#DIV/0!		#DIV/0!		#DIV/0!		#DIV/0!		#DIV/0!		#DIV/0!		#DIV/0!		#DIV/0!		#DIV/0!		#DIV/0!		#DIV/0!		0			0			100	0	0	0	0	0	0	0	#DIV/0!	#DIV/0!	#DIV/0!	#DIV/0!	#DIV/0!
	2021 40ANM	135	54	0.6	0.4		66.1796	36	0.666667	40	0.740741	6	0.111111	1	0.0185185	6	0.111111	3	0.0555556	1	0.0185185	1	0.0185185	0	0	3	0.0555556	1	0.0185185	0.779507	0.107916	0.13793	-0.0253532	0.112577			40	77.9507	10.7916	13.793	-2.53532	11.2577	0	0	6.02204	5.09618	3.81403	4.23876	#NUM!
					1				#DIV/0!		#DIV/0!		#DIV/0!		#DIV/0!		#DIV/0!		#DIV/0!		#DIV/0!		#DIV/0!		#DIV/0!		#DIV/0!		#DIV/0!		0			0			100	0	0	0	0	0	0	0	#DIV/0!	#DIV/0!	#DIV/0!	#DIV/0!	#DIV/0!
	82BNM Nov2021	369	44	0.880759	0.119241		46.6249	20	0.454545	22	0.5	4	0.0909091	0	0	9	0.204545	9	0.204545	9	0.204545	9	0.204545	6	0.136364	4	0.0909091	5	0.113636	0.514901	0.0862094	0.214601	0.184289	0.398889			11.9241	51.4901	8.62094	21.4601	18.4289	39.8889	0	0	4.74605	7.31927	4.11047	6.01245	5.67817
	exclude because clone frequency lower than 15%				1				#DIV/0!		#DIV/0!		#DIV/0!		#DIV/0!		#DIV/0!		#DIV/0!		#DIV/0!		#DIV/0!		#DIV/0!		#DIV/0!		#DIV/0!		0			0			100	0	0	0	0	0	0	0	#DIV/0!	#DIV/0!	#DIV/0!	#DIV/0!	#DIV/0!
	40ANM Nov 2021	111	48	0.567568	0.432432		59.8927	29	0.604167	35	0.729167	3	0.0625	0	0	4	0.0833333	2	0.0416667	1	0.0208333	5	0.104167	5	0.104167	4	0.0833333	5	0.104167	0.772685	0.0676961	0.107009	0.0526098	0.159619			43.2432	77.2685	6.76961	10.7009	5.26098	15.9619	0	0	6.40149	5.41537	3.24619	3.99436	2.88477
					1				#DIV/0!		#DIV/0!		#DIV/0!		#DIV/0!		#DIV/0!		#DIV/0!		#DIV/0!		#DIV/0!		#DIV/0!		#DIV/0!		#DIV/0!		0			0			100	0	0	0	0	0	0	0	#DIV/0!	#DIV/0!	#DIV/0!	#DIV/0!	#DIV/0!
	42Dsha J/F2022	112	41	0.633929	0.366071		49.3276	15	0.365854	27	0.658537	5	0.121951	2	0.0487805	3	0.0731707	3	0.0731707	2	0.0487805	4	0.097561	3	0.0731707	2	0.0487805	4	0.097561	0.7011	0.145482	0.0897667	0.0636514	0.153418			36.6071	70.11	14.5482	8.97667	6.36514	15.3418	0	0	6.85896	6.5179	5.02019	4.06995	3.47599
					1				#DIV/0!		#DIV/0!		#DIV/0!		#DIV/0!		#DIV/0!		#DIV/0!		#DIV/0!		#DIV/0!		#DIV/0!		#DIV/0!		#DIV/0!		0			0			100	0	0	0	0	0	0	0	#DIV/0!	#DIV/0!	#DIV/0!	#DIV/0!	#DIV/0!
	40ANM (cycE)	134	56	0.58209	0.41791		69.3124	26	0.464286	29	0.517857	9	0.160714	0	0	12	0.214286	5	0.0892857	4	0.0714286	6	0.107143	2	0.0357143	1	0.0178571	3	0.0535714	0.575917	0.133258	0.260026	0.0307991	0.290825			41.791	57.5917	13.3258	26.0026	3.07991	29.0825	0	0	5.92422	5.93608	4.08212	5.2688	2.07525
					1				#DIV/0!		#DIV/0!		#DIV/0!		#DIV/0!		#DIV/0!		#DIV/0!		#DIV/0!		#DIV/0!		#DIV/0!		#DIV/0!		#DIV/0!		0			0			100	0	0	0	0	0	0	0	#DIV/0!	#DIV/0!	#DIV/0!	#DIV/0!	#DIV/0!
	42Dsha (Feb 22) 29C	93	41	0.55914	0.44086		51.4004	12	0.292683	19	0.463415	6	0.146341	2	0.0487805	8	0.195122	6	0.146341	4	0.097561	6	0.146341	6	0.146341	6	0.146341	3	0.0731707	0.526651	0.160878	0.241602	0.0708692	0.312471			44.086	52.6651	16.0878	24.1602	7.08692	31.2471	0	0	6.92512	6.96416	5.12481	5.97056	3.57918
	exclude because experimenyt at 29C				1				#DIV/0!		#DIV/0!		#DIV/0!		#DIV/0!		#DIV/0!		#DIV/0!		#DIV/0!		#DIV/0!		#DIV/0!		#DIV/0!		#DIV/0!		0			0			100	0	0	0	0	0	0	0	#DIV/0!	#DIV/0!	#DIV/0!	#DIV/0!	#DIV/0!
	42Dsha (Sept 22)	102	49	0.519608	0.480392		62.8243	22	0.44898	30	0.612245	9	0.183673	1	0.0204082	6	0.122449	4	0.0816327	1	0.0204082	3	0.0612245	3	0.0612245	1	0.0204082	2	0.0408163	0.674214	0.165178	0.160454	0.000153703	0.160608			48.0392	67.4214	16.5178	16.0454	0.0153703	16.0608	0	0	6.30336	5.91291	4.68499	4.63056	0.156403
					1				#DIV/0!		#DIV/0!		#DIV/0!		#DIV/0!		#DIV/0!		#DIV/0!		#DIV/0!		#DIV/0!		#DIV/0!		#DIV/0!		#DIV/0!		0			0			100	0	0	0	0	0	0	0	#DIV/0!	#DIV/0!	#DIV/0!	#DIV/0!	#DIV/0!
	42Dsha X Aug (ptcyki test)	135	51	0.622222	0.377778		61.749	18	0.352941	31	0.607843	10	0.196078	0	0	6	0.117647	2	0.0392157	1	0.0196078	4	0.0784314	2	0.0392157	1	0.0196078	1	0.0196078	0.655442	0.166789	0.143561	0.0342091	0.17777			37.7778	65.5442	16.6789	14.3561	3.42091	17.777	0	0	6.16987	6.04761	4.74401	4.46222	2.31312
					1				#DIV/0!		#DIV/0!		#DIV/0!		#DIV/0!		#DIV/0!		#DIV/0!		#DIV/0!		#DIV/0!		#DIV/0!		#DIV/0!		#DIV/0!		0			0			100	0	0	0	0	0	0	0	#DIV/0!	#DIV/0!	#DIV/0!	#DIV/0!	#DIV/0!
	42Dsha March23 (shg/yki exp't)	119	65	0.453782	0.546218		86.6223	19	0.292308	27	0.415385	16	0.246154	1	0.0153846	15	0.230769	12	0.184615	9	0.138462	6	0.0923077	6	0.0923077	6	0.0923077	4	0.0615385	0.498547	0.206944	0.300722	-0.00621292	0.294509			54.6218	49.8547	20.6944	30.0722	-0.621292	29.4509	0	0	5.34923	5.37221	4.35275	4.92711	#NUM!
					1				#DIV/0!		#DIV/0!		#DIV/0!		#DIV/0!		#DIV/0!		#DIV/0!		#DIV/0!		#DIV/0!		#DIV/0!		#DIV/0!		#DIV/0!		0			0			100	0	0	0	0	0	0	0	#DIV/0!	#DIV/0!	#DIV/0!	#DIV/0!	#DIV/0!
	40ANM Aug23 (cutlet)	136	62	0.544118	0.455882		78.3885	35	0.564516	39	0.629032	7	0.112903	0	0	6	0.0967742	6	0.0967742	3	0.0483871	9	0.145161	9	0.145161	2	0.0322581	4	0.0645161	0.685973	0.104332	0.125855	0.0838411	0.209696			45.5882	68.5973	10.4332	12.5855	8.38411	20.9696	0	0	5.62531	5.24217	3.45267	3.74628	3.13031
					1				#DIV/0!		#DIV/0!		#DIV/0!		#DIV/0!		#DIV/0!		#DIV/0!		#DIV/0!		#DIV/0!		#DIV/0!		#DIV/0!		#DIV/0!		0			0			100	0	0	0	0	0	0	0	#DIV/0!	#DIV/0!	#DIV/0!	#DIV/0!	#DIV/0!
	Total	2198	824		1		1021.87		0		0		0		0		0		0		0		0		0		0		0		0			0			100	0	0	0	0	0	0	0	0	0	0	0	0
	Average			0.596959	0.403041				#DIV/0!		#DIV/0!		#DIV/0!		#DIV/0!		#DIV/0!		#DIV/0!		#DIV/0!		#DIV/0!		#DIV/0!		#DIV/0!		#DIV/0!	0.616569	0.14654	0.175104	0.0617872	0.236891			40.3041	61.6569	14.654	17.5104	6.17872	23.6891	0	0	#DIV/0!	#DIV/0!	#DIV/0!	#DIV/0!	#DIV/0!
					1				#DIV/0!		#DIV/0!		#DIV/0!		#DIV/0!		#DIV/0!		#DIV/0!		#DIV/0!		#DIV/0!		#DIV/0!		#DIV/0!		#DIV/0!					0			100	0	0	0	0	0	0	0	#DIV/0!	#DIV/0!	#DIV/0!	#DIV/0!	#DIV/0!
	42Dsha March23 (shg/yki exp't)	119	65		1			19	0.292308	27	0.415385	16	0.246154	1	0.0153846	15	0.230769	12	0.184615	9	0.138462	6	0.0923077	6	0.0923077	6	0.0923077	4	0.0615385					0			100	0	0	0	0	0	0	0	#DIV/0!	#DIV/0!	#DIV/0!	#DIV/0!	#DIV/0!
					1				#DIV/0!		#DIV/0!		#DIV/0!		#DIV/0!		#DIV/0!		#DIV/0!		#DIV/0!		#DIV/0!		#DIV/0!		#DIV/0!		#DIV/0!					0			100	0	0	0	0	0	0	0	#DIV/0!	#DIV/0!	#DIV/0!	#DIV/0!	#DIV/0!
					1				#DIV/0!		#DIV/0!		#DIV/0!		#DIV/0!		#DIV/0!		#DIV/0!		#DIV/0!		#DIV/0!		#DIV/0!		#DIV/0!		#DIV/0!					0			100	0	0	0	0	0	0	0	#DIV/0!	#DIV/0!	#DIV/0!	#DIV/0!	#DIV/0!
					1				#DIV/0!		#DIV/0!		#DIV/0!		#DIV/0!		#DIV/0!		#DIV/0!		#DIV/0!		#DIV/0!		#DIV/0!		#DIV/0!		#DIV/0!					0			100	0	0	0	0	0	0	0	#DIV/0!	#DIV/0!	#DIV/0!	#DIV/0!	#DIV/0!
					1				#DIV/0!		#DIV/0!		#DIV/0!		#DIV/0!		#DIV/0!		#DIV/0!		#DIV/0!		#DIV/0!		#DIV/0!		#DIV/0!		#DIV/0!					0			100	0	0	0	0	0	0	0	#DIV/0!	#DIV/0!	#DIV/0!	#DIV/0!	#DIV/0!
	Without 82BNM 2021, 42Dsha (Feb22)				1				#DIV/0!		#DIV/0!		#DIV/0!		#DIV/0!		#DIV/0!		#DIV/0!		#DIV/0!		#DIV/0!		#DIV/0!		#DIV/0!		#DIV/0!					0			100	0	0	0	0	0	0	0	#DIV/0!	#DIV/0!	#DIV/0!	#DIV/0!	#DIV/0!
					1				#DIV/0!		#DIV/0!		#DIV/0!		#DIV/0!		#DIV/0!		#DIV/0!		#DIV/0!		#DIV/0!		#DIV/0!		#DIV/0!		#DIV/0!					0			100	0	0	0	0	0	0	0	#DIV/0!	#DIV/0!	#DIV/0!	#DIV/0!	#DIV/0!
A	2019 40ANM (HH&Yki)	128	36	0.71875	0.28125		41.4078	13	0.361111	18	0.5	4	0.111111	1	0.0277778	8	0.222222	6	0.166667	4	0.111111	5	0.138889	1	0.0277778	1	0.0277778	3	0.0833333	0.537344	0.122717	0.250419	0.0895193	0.339939	0.574388	0.223897	28.125	53.7344	12.2717	25.0419	8.95193	33.9939	57.4388	22.3897	6.98706	7.74844	5.09896	6.7329	4.43663
B	42Dsha J/F2022	112	41	0.633929	0.366071		49.3276	15	0.365854	27	0.658537	5	0.121951	2	0.0487805	3	0.0731707	3	0.0731707	2	0.0487805	4	0.097561	3	0.0731707	2	0.0487805	4	0.097561	0.7011	0.145482	0.0897667	0.0636514	0.153418	0.559702	0.210185	36.6071	70.11	14.5482	8.97667	6.36514	15.3418	55.9702	21.0185	6.85896	6.5179	5.02019	4.06995	3.47599
C	42Dsha X Aug (ptcyki test)	135	51	0.622222	0.377778		61.749	18	0.352941	31	0.607843	10	0.196078	0	0	6	0.117647	2	0.0392157	1	0.0196078	4	0.0784314	2	0.0392157	1	0.0196078	1	0.0196078	0.655442	0.166789	0.143561	0.0342091	0.17777	0.616854	0.166789	37.7778	65.5442	16.6789	14.3561	3.42091	17.777	61.6854	16.6789	6.16987	6.04761	4.74401	4.46222	2.31312
D	2021 40ANM	135	54	0.6	0.4		66.1796	36	0.666667	40	0.740741	6	0.111111	1	0.0185185	6	0.111111	3	0.0555556	1	0.0185185	1	0.0185185	0	0	3	0.0555556	1	0.0185185	0.779507	0.107916	0.13793	0	0.13793	0.775553	0.123699	40	77.9507	10.7916	13.793	0	13.793	77.5553	12.3699	6.02204	5.09618	3.81403	4.23876	0
E	2020 42Dsha	140	58	0.585714	0.414286		71.6438	21	0.362069	36	0.62069	7	0.12069	1	0.0172414	9	0.155172	8	0.137931	7	0.12069	5	0.0862069	4	0.0689655	3	0.0517241	3	0.0517241	0.672499	0.114145	0.19161	0.021746	0.213356	0.65364	0.249102	41.4286	67.2499	11.4145	19.161	2.1746	21.3356	65.364	24.9102	5.81974	5.5445	3.75682	4.64975	1.72316
F	40ANM (cycE)	134	56	0.58209	0.41791		69.3124	26	0.464286	29	0.517857	9	0.160714	0	0	12	0.214286	5	0.0892857	4	0.0714286	6	0.107143	2	0.0357143	1	0.0178571	3	0.0535714	0.575917	0.133258	0.260026	0.0307991	0.290825	0.680454	0.179304	41.791	57.5917	13.3258	26.0026	3.07991	29.0825	68.0454	17.9304	5.92422	5.93608	4.08212	5.2688	2.07525
G	40ANM Nov 2021	111	48	0.567568	0.432432		59.8927	29	0.604167	35	0.729167	3	0.0625	0	0	4	0.0833333	2	0.0416667	1	0.0208333	5	0.104167	5	0.104167	4	0.0833333	5	0.104167	0.772685	0.0676961	0.107009	0.0526098	0.159619	0.744542	0.137316	43.2432	77.2685	6.76961	10.7009	5.26098	15.9619	74.4542	13.7316	6.40149	5.41537	3.24619	3.99436	2.88477
H	2019 40ANM	277	121	0.563177	0.436823		151.351	43	0.355372	54	0.446281	32	0.264463	3	0.0247934	10	0.0826446	7	0.0578512	6	0.0495868	22	0.181818	18	0.14876	12	0.0991736	14	0.115702	0.508969	0.243102	0.106517	0.141412	0.247929	0.717784	0.272579	43.6823	50.8969	24.3102	10.6517	14.1412	24.7929	71.7784	27.2579	4.03165	4.06357	3.48675	2.50761	2.83233
I	40ANM Aug23 (cutlet)	136	62	0.544118	0.455882		78.3885	35	0.564516	39	0.629032	7	0.112903	0	0	6	0.0967742	6	0.0967742	3	0.0483871	9	0.145161	9	0.145161	2	0.0322581	4	0.0645161	0.685973	0.104332	0.125855	0.0838411	0.209696	0.739388	0.241855	45.5882	68.5973	10.4332	12.5855	8.38411	20.9696	73.9388	24.1855	5.62531	5.24217	3.45267	3.74628	3.13031
J	2018 82BNM	207	98	0.52657	0.47343		125.148	36	0.367347	45	0.459184	24	0.244898	3	0.0306122	9	0.0918367	5	0.0510204	3	0.0306122	17	0.173469	11	0.112245	4	0.0408163	9	0.0918367	0.528218	0.226914	0.12138	0.123487	0.244868	0.719616	0.393094	47.343	52.8218	22.6914	12.138	12.3487	24.4868	71.9616	39.3094	4.46317	4.46237	3.74397	2.91919	2.94089
K	42Dsha (Sept 22)	102	49	0.519608	0.480392		62.8243	22	0.44898	30	0.612245	9	0.183673	1	0.0204082	6	0.122449	4	0.0816327	1	0.0204082	3	0.0612245	3	0.0612245	1	0.0204082	2	0.0408163	0.674214	0.165178	0.160454	0.000153703	0.160608	0.71844	0.131123	48.0392	67.4214	16.5178	16.0454	0.0153703	16.0608	71.844	13.1123	6.30336	5.91291	4.68499	4.63056	0.156403
L	42Dsha March23 (shg/yki exp't)	119	65	0.453782	0.546218		86.6223	19	0.292308	27	0.415385	16	0.246154	1	0.0153846	15	0.230769	12	0.184615	9	0.138462	6	0.0923077	6	0.0923077	6	0.0923077	4	0.0615385	0.498547	0.206944	0.300722	0	0.300722	0.564369	0.340667	54.6218	49.8547	20.6944	30.0722	0	30.0722	56.4369	34.0667	5.34923	5.37221	4.35275	4.92711	0
	Total	1736	739				923.847
	Average			0.576461	0.423539																									0.632535	0.150373	0.166271	0.0508219				42.3539	63.2535	15.0373	16.6271	5.08219				#DIV/0!	#DIV/0!	#DIV/0!	#DIV/0!	#DIV/0!
																																					1
																																					1
																																					1
																																					1
																																					1
																																					1
																																					1
																																					1
																																					1
																																					1
																																					1
																																					1
																																					1
																																					1
																																					1
																																					1
[truncated: 3 more columns]

## Sheet: clone type raw vs deduced comp
																				freq	freq	freq	freq	freq	freq	freq	freq	freq	freq	freq	freq		freq	freq	freq	freq	freq	freq	freq	freq	freq	freq	freq	freq		SEM	SEM	SEM	SEM
	ovarioles	clones	zero label freq (f)				r1 only	EC only	EC/FSC	FSC	EC/FSC + FSC	FC only	FC-only with terminal FCs	Only Term FC	EC+FC	EC+ Term FC	EC + only Term FC	r1 EC +FC	1-f	r1 only	EC only	EC/FSC	FSC	EC/FSC + FSC	FC only	FC-only with terminal FCs z	Only Term FC	EC+FC	EC+ Term FC	EC + only Term FC	r1 EC +FC	1-f	r1 only	EC only	EC/FSC	FSC	EC/FSC + FSC	FC only	FC-only with terminal FCs	Only Term FC	EC+FC	EC+ Term FC	EC + only Term FC	r1 EC +FC	1-f	r1 only	EC only	EC/FSC	FSC
Control average (2 omissions)	1736	739	0.576461																0.423539
																			1
cycE	106	50	0.528302				14	18	0	1		13	7		18	12		9	0.471698	0.28	0.36	0	0.02		0.26	0.14		0.36	0.24		0.18
																			1
cutlet	191	60	0.685864				27	40	3	2		9	8	6	6	5	2	5	0.314136	0.45	0.666667	0.05	0.0333333		0.15	0.133333		0.1	0.0833333		0.0833333
																			1
cutlet; UAS-CycE	168	78	0.535714				39	48	8	2		8	8	4	12	9	8	4	0.464286	0.5	0.615385	0.102564	0.025641		0.102564	0.102564		0.153846	0.115385		0.0512821
																			1
axn	314	44	0.859873				26	40	3	0		1	1		0	0		0	0.140127	0.590909	0.909091	0.0681818	0		0.0227273	0.0227273		0	0		0
																			1
dnTCF	193	78	0.595855				33	43	18	2		9	5		6	2		4	0.404145	0.423077	0.551282	0.230769	0.025641		0.115385	0.0641026		0.0769231	0.025641		0.0512821
																			1
arr DIAP x3	119	40	0.663866				7	12	6	1		14	12		7	4		3	0.336134	0.175	0.3	0.15	0.025		0.35	0.3		0.175	0.1		0.075
arr DIAP x4	153	55	0.640523				12	16	14	8		13	11		4	2		2	0.359477	0.218182	0.290909	0.254545	0.145455		0.236364	0.2		0.0727273	0.0363636		0.0363636
arr DIAP sum	272	95	0.650735				19	28	20	9		27	23		11	6		5	0.349265	0.2	0.294737	0.210526	0.0947368		0.284211	0.242105		0.115789	0.0631579		0.0526316
																			1
																			1
stat	329	142	0.568389				57	124	9	0		4	3		5	0		0	0.431611	0.401408	0.873239	0.0633803	0		0.028169	0.0211268		0.0352113	0		0
																			1
Dap Hop 29	93	50	0.462366				13	16	15	3		7	6		9	6		6	0.537634	0.26	0.32	0.3	0.06		0.14	0.12		0.18	0.12		0.12
																			1
arr Dap Hop 29	146	57	0.609589				12	15	10	5		23	14		4	3		2	0.390411	0.210526	0.263158	0.175439	0.0877193		0.403509	0.245614		0.0701754	0.0526316		0.0350877
																			1
																			1
																			1
kibra	297	44	0.851852				13	24	5	0		13	10		2	2		2	0.148148	0.295455	0.545455	0.113636	0		0.295455	0.227273		0.0454545	0.0454545		0.0454545
																			1
wts	437	42	0.90389				14	26	4	1		8	7		3	0		0	0.0961098	0.333333	0.619048	0.0952381	0.0238095		0.190476	0.166667		0.0714286	0		0
																			1
42Dhpo (V60)	279	47	0.831541				12	18	10	2		11	9		6	3		1	0.168459	0.255319	0.382979	0.212766	0.0425532		0.234043	0.191489		0.12766	0.0638298		0.0212766
42D hpo (g32)	299	35	0.882943				8	17	8	3		4	1		3	2		0	0.117057	0.228571	0.485714	0.228571	0.0857143		0.114286	0.0285714		0.0857143	0.0571429		0
42D hpo sum	578	82	0.858131				20	35	18	5		15	10		9	5		1	0.141869	0.243902	0.426829	0.219512	0.0609756		0.182927	0.121951		0.109756	0.0609756		0.0121951
																			1
40ANM UAS-yki	79	49	0.379747				14	17	15	1		2	1		14	9		11	0.620253	0.285714	0.346939	0.306122	0.0204082		0.0408163	0.0204082		0.285714	0.183673		0.22449
																			1
yki	274	51	0.813869				44	48	0	0		3	0		1	0		0	0.186131	0.862745	0.941176	0	0		0.0588235	0		0.0196078	0		0
																			1
yki DIAP	149	48	0.677852				38	41	2	0		2	0		3	1		3	0.322148	0.791667	0.854167	0.0416667	0		0.0416667	0		0.0625	0.0208333		0.0625
																			1
yki March 23	138	9	0.934783				6	7	0	1		1	1	1	0	0	0	0	0.0652174	0.666667	0.777778	0	0.111111		0.111111	0.111111		0	0		0
yki A	107	24	0.775701				19	21	1	0		2	1	1	0	0	0	0	0.224299	0.791667	0.875	0.0416667	0		0.0833333	0.0416667		0	0		0
sum March 23 yki	245	33	0.865306				25	28	1	1		3	2	2	0	0	0	0	0.134694	0.757576	0.848485	0.030303	0.030303		0.0909091	0.0606061		0	0		0
																			1
yki DIAP March 23	131	79	0.396947				34	40	2	1		21	15	15	15	12	11	12	0.603053	0.43038	0.506329	0.0253165	0.0126582		0.265823	0.189873		0.189873	0.151899		0.151899
																			1
yki DIAP CycE March 23	175	67	0.617143				36	45	2	1		11	8	7	8	5	5	6	0.382857	0.537313	0.671642	0.0298507	0.0149254		0.164179	0.119403		0.119403	0.0746269		0.0895522
																			1
																			1
shg 10469	180	25	0.861111				13	23	2	0		0	0		0	0		0	0.138889	0.52	0.92	0.08	0		0	0		0	0		0
																			1
shg T/T	207	65	0.68599				23	38	13	2		12	9		0	0		0	0.31401	0.353846	0.584615	0.2	0.0307692		0.184615	0.138462		0	0		0
																			1
arr shg	185	28	0.848649				15	24	1	1		1	0		1	1		0	0.151351	0.535714	0.857143	0.0357143	0.0357143		0.0357143	0		0.0357143	0.0357143		0
																			1
40ANM UAS-Shg	72	52	0.277778				27	35	2	0		6	5		9	7		7	0.722222	0.519231	0.673077	0.0384615	0		0.115385	0.0961538		0.173077	0.134615		0.134615
																			1
shg-R69 March 23	231	18	0.922078				14	16	0	0		2	2	2	0	0	0	0	0.0779221	0.777778	0.888889	0	0		0.111111	0.111111		0	0		0
																			1
shg10469 March 23	486	66	0.864198				33	38	2	0		19	16	13	7	5	5	6	0.135802	0.5	0.575758	0.030303	0		0.287879	0.242424		0.106061	0.0757576		0.0909091
																			1
shg DIAP March 23	118	70	0.40678				29	39	9	0		7	6	6	15	10	9	7	0.59322	0.414286	0.557143	0.128571	0		0.1	0.0857143		0.214286	0.142857		0.1
																			1
arr shg Mar 23	214	30	0.859813				16	20	2	0		5	4	3	3	3	3	3	0.140187	0.533333	0.666667	0.0666667	0		0.166667	0.133333		0.1	0.1		0.1
																			1
																			1
40ANM UAS-DIAP	74	54	0.27027				21	24	9	1		8	3		12	2		8	0.72973	0.388889	0.444444	0.166667	0.0185185		0.148148	0.0555556		0.222222	0.037037		0.148148
																			1
smo UAS-DIAP	75	35	0.533333				14	15	0	0		16	12		4	2		2	0.466667	0.4	0.428571	0	0		0.457143	0.342857		0.114286	0.0571429		0.0571429
																			1
smo (2021 multi-day)	253	31	0.87747				19	22	0	0		8	2		1	1		1	0.12253	0.612903	0.709677	0	0		0.258065	0.0645161		0.0322581	0.0322581		0.0322581
																			1
smo	124	13	0.895161				9	10	1	0		2	2		0	0		0	0.104839	0.692308	0.769231	0.0769231	0		0.153846	0.153846		0	0		0
																			1
pka	67	38	0.432836				20	22	4	2		7	5		3	1		2	0.567164	0.526316	0.578947	0.105263	0.0526316		0.184211	0.131579		0.0789474	0.0263158		0.0526316
																			1
smo pka	71	10	0.859155				5	5	0	0		5	1		0	0		0	0.140845	0.5	0.5	0	0		0.5	0.1		0	0		0
																			1
smo pka Su(fu)	145	51	0.648276				23	26	2	0		12	6		11	6		7	0.351724	0.45098	0.509804	0.0392157	0		0.235294	0.117647		0.215686	0.117647		0.137255
																			1
smo; UAS-Yki*	107	38	0.64486				27	29	2	0		4	1		3	2		1	0.35514	0.710526	0.763158	0.0526316	0		0.105263	0.0263158		0.0789474	0.0526316		0.0263158
																			1
ptc	164	85	0.481707				20	26	23	2		16	11		18	10		9	0.518293	0.235294	0.305882	0.270588	0.0235294		0.188235	0.129412		0.211765	0.117647		0.105882
																			1
yki; tub-yki	553	178	0.678119				64	91	35	3		28	18	13	21	17	11	10	0.321881	0.359551	0.511236	0.196629	0.0168539		0.157303	0.101124		0.117978	0.0955056		0.0561798
																			1
ptc yki (1)	252	23	0.90873				15	18	2	0		0	0	0	3	2	0	1	0.0912698	0.652174	0.782609	0.0869565	0		0	0		0.130435	0.0869565		0.0434783
ptc yki (10)	268	36	0.865672				20	23	1	1		6	3	3	5	1	1	2	0.134328	0.555556	0.638889	0.0277778	0.0277778		0.166667	0.0833333		0.138889	0.0277778		0.0555556
ptc yki average	520	59	0.886538				35	41	3	1		6	3	3	8	3	1	3	0.113462	0.59322	0.694915	0.0508475	0.0169492		0.101695	0.0508475		0.135593	0.0508475		0.0508475
																			1
ptc yki; tub-yki (1)	252	27	0.892857				8	9	2	4		8	4	3	4	3	1	2	0.107143	0.296296	0.333333	0.0740741	0.148148		0.296296	0.148148		0.148148	0.111111		0.0740741
ptc yki; tub-yki (10)	170	49	0.711765				16	27	6	5		7	2	2	4	2	1	2	0.288235	0.326531	0.55102	0.122449	0.102041		0.142857	0.0408163		0.0816327	0.0408163		0.0408163
ptc yki; tub-yki average	422	76	0.819905				24	36	8	9		15	6	5	8	5	2	4	0.180095	0.315789	0.473684	0.105263	0.118421		0.197368	0.0789474		0.105263	0.0657895		0.0526316
																			1
revised ptc yki; tub-yki (1)	175	19	0.891429				3	4	2	4		6	3	2	3	2	0	2	0.108571	0.157895	0.210526	0.105263	0.210526		0.315789	0.157895		0.157895	0.105263		0.105263
revised ptc yki; tub-yki (10)	112	46	0.589286				14	25	5	5		7	2	2	4	2	1	2	0.410714	0.304348	0.543478	0.108696	0.108696		0.152174	0.0434783		0.0869565	0.0434783		0.0434783
revised ptc yki; tub-yki average	287	65	0.773519				17	29	7	9		13	5	4	7	4	1	4	0.226481	0.261538	0.446154	0.107692	0.138462		0.2	0.0769231		0.107692	0.0615385		0.0615385
																			1
																			1
40ANM DIAP Jan 23	172	59	0.656977				27	34	10	1		9	7	6	5	4	1	3	0.343023	0.457627	0.576271	0.169492	0.0169492		0.152542	0.118644		0.0847458	0.0677966		0.0508475
																			1
smo Jan 23	310	54	0.825806				36	42	0	2		8	3	3	2	2	2	2	0.174194	0.666667	0.777778	0	0.037037		0.148148	0.0555556		0.037037	0.037037		0.037037
																			1
smo DIAP TM2 Jan 23	296	55	0.814189				29	33	2	0		15	7	6	5	3	3	5	0.185811	0.527273	0.6	0.0363636	0		0.272727	0.127273		0.0909091	0.0545455		0.0909091
																			1
smo DIAP TM6B Jan 23	315	52	0.834921				21	24	2	0		18	9	9	8	2	2	5	0.165079	0.403846	0.461538	0.0384615	0		0.346154	0.173077		0.153846	0.0384615		0.0961538
																			1
smo; DIAP CycE Jan 23	386	44	0.88601				13	14	0	1		23	15	14	6	4	4	2	0.11399	0.295455	0.318182	0	0.0227273		0.522727	0.340909		0.136364	0.0909091		0.0454545
																			1
																			1
Below here are reproduced samples for the purpose of deriving average values for genotypes tested in more than one separate experiment																			1
																			1
yki	274	51	0.813869				44	48	0	0		3	0		1	0		0	0.186131	0.862745	0.941176	0	0		0.0588235	0		0.0196078	0		0
sum March 23 yki	245	33	0.865306				25	28	1	1		3	2	2	0	0	0	0	0.134694	0.757576	0.848485	0.030303	0.030303		0.0909091	0.0606061		0	0		0
yki average	519	84																	1
																			1
yki DIAP	149	48	0.677852				38	41	2	0		2	0		3	1		3	0.322148	0.791667	0.854167	0.0416667	0		0.0416667	0		0.0625	0.0208333		0.0625
yki DIAP March 23	131	79	0.396947				34	40	2	1		21	15	15	15	12	11	12	0.603053	0.43038	0.506329	0.0253165	0.0126582		0.265823	0.189873		0.189873	0.151899		0.151899
yki DIAP average	280	127																	1
																			1
smo (2021 multi-day)	253	31	0.87747				19	22	0	0		8	2		1	1		1	0.12253	0.612903	0.709677	0	0		0.258065	0.0645161		0.0322581	0.0322581		0.0322581
smo	124	13	0.895161				9	10	1	0		2	2		0	0		0	0.104839	0.692308	0.769231	0.0769231	0		0.153846	0.153846		0	0		0
smo Jan 23	310	54	0.825806				36	42	0	2		8	3	3	2	2	2	2	0.174194	0.666667	0.777778	0	0.037037		0.148148	0.0555556		0.037037	0.037037		0.037037
smo average	687	98					64	74	1	2		18	7		3	3		3	1	0.653061	0.755102	0.0102041	0.0204082		0.183673	0.0714286		0.0306122	0.0306122		0.0306122
																			1
smo UAS-DIAP	75	35	0.533333				14	15	0	0		16	12		4	2		2	0.466667	0.4	0.428571	0	0		0.457143	0.342857		0.114286	0.0571429		0.0571429
smo DIAP TM2 Jan 23	296	55	0.814189				29	33	2	0		15	7	6	5	3	3	5	0.185811	0.527273	0.6	0.0363636	0		0.272727	0.127273		0.0909091	0.0545455		0.0909091
smo DIAP TM6B Jan 23	315	52	0.834921				21	24	2	0		18	9	9	8	2	2	5	0.165079	0.403846	0.461538	0.0384615	0		0.346154	0.173077		0.153846	0.0384615		0.0961538
smo DIAP average	686	142					64	72	4	0		49	28		17	7		12	1	0.450704	0.507042	0.028169	0		0.34507	0.197183		0.119718	0.0492958		0.084507
																			1
																			1
																			1
2018 82BNM	207	98	0.52657				36	45	24	3		9	5	3	17	11	4	9	0.47343	0.367347	0.459184	0.244898	0.0306122		0.0918367	0.0510204	0.0306122	0.173469	0.112245	0.0408163	0.0918367
																			1
2019 40ANM (HH&Yki)	128	36	0.71875				13	18	4	1		8	6	4	5	1	1	3	0.28125	0.361111	0.5	0.111111	0.0277778		0.222222	0.166667	0.111111	0.138889	0.0277778	0.0277778	0.0833333
																			1
2019 40ANM	277	121	0.563177				43	54	32	3		10	7	6	22	18	12	14	0.436823	0.355372	0.446281	0.264463	0.0247934		0.0826446	0.0578512	0.0495868	0.181818	0.14876	0.0991736	0.115702
																			1
2020 42Dsha	140	58	0.585714				21	36	7	1		9	8	7	5	4	3	3	0.414286	0.362069	0.62069	0.12069	0.0172414		0.155172	0.137931	0.12069	0.0862069	0.0689655	0.0517241	0.0517241
																			1
2021 40ANM	135	54	0.6				36	40	6	1		6	3	1	1	0	3	1	0.4	0.666667	0.740741	0.111111	0.0185185		0.111111	0.0555556	0.0185185	0.0185185	0	0.0555556	0.0185185
																			1
82BNM Nov2021	369	44	0.880759				20	22	4	0		9	9	9	9	6	4	5	0.119241	0.454545	0.5	0.0909091	0		0.204545	0.204545	0.204545	0.204545	0.136364	0.0909091	0.113636
exclude because clone frequency lower than 15%																			1
40ANM Nov 2021	111	48	0.567568				29	35	3	0		4	2	1	5	5	4	5	0.432432	0.604167	0.729167	0.0625	0		0.0833333	0.0416667	0.0208333	0.104167	0.104167	0.0833333	0.104167
																			1
42Dsha J/F2022	112	41	0.633929				15	27	5	2		3	3	2	4	3	2	4	0.366071	0.365854	0.658537	0.121951	0.0487805		0.0731707	0.0731707	0.0487805	0.097561	0.0731707	0.0487805	0.097561
																			1
40ANM (cycE)	134	56	0.58209				26	29	9	0		12	5	4	6	2	1	3	0.41791	0.464286	0.517857	0.160714	0		0.214286	0.0892857	0.0714286	0.107143	0.0357143	0.0178571	0.0535714
																			1
42Dsha (Feb 22) 29C	93	41	0.55914				12	19	6	2		8	6	4	6	6	6	3	0.44086	0.292683	0.463415	0.146341	0.0487805		0.195122	0.146341	0.097561	0.146341	0.146341	0.146341	0.0731707
exclude because experimenyt at 29C																			1
42Dsha (Sept 22)	102	49	0.519608				22	30	9	1		6	4	1	3	3	1	2	0.480392	0.44898	0.612245	0.183673	0.0204082		0.122449	0.0816327	0.0204082	0.0612245	0.0612245	0.0204082	0.0408163
																			1
42Dsha X Aug (ptcyki test)	135	51	0.622222				18	31	10	0		6	2	1	4	2	1	1	0.377778	0.352941	0.607843	0.196078	0		0.117647	0.0392157	0.0196078	0.0784314	0.0392157	0.0196078	0.0196078
																			1
42Dsha March23 (shg/yki exp't)	119	65	0.453782				19	27	16	1		15	12	9	6	6	6	4	0.546218	0.292308	0.415385	0.246154	0.0153846		0.230769	0.184615	0.138462	0.0923077	0.0923077	0.0923077	0.0615385
																			1
40ANM Aug23 (cutlet)	136	62	0.544118				35	39	7	0		6	6	3	9	9	2	4	0.455882	0.564516	0.629032	0.112903	0		0.0967742	0.0967742	0.0483871	0.145161	0.145161	0.0322581	0.0645161
																			1
Total	2198	824																	1
Average			0.596959																0.403041
																			1
42Dsha March23 (shg/yki exp't)	119	65					19	27	16	1		15	12	9	6	6	6	4	1
																			1
																			1
																			1
																			1
Without 82BNM 2021, 42Dsha (Feb22)																			1
																			1
2019 40ANM (HH&Yki)	128	36	0.71875				13	18	4	1	5	8	6	4	5	1	1	3	0.28125	0.361111	0.5	0.111111	0.0277778	0.138889	0.222222	0.166667	0.111111	0.138889	0.0277778	0.0277778	0.0833333	28.125	36.1111	50	11.1111	2.77778	13.8889	22.2222	16.6667	11.1111	13.8889	2.77778	2.77778	8.33333	3.97402	8.00538	8.33333	5.23783	2.73893
42Dsha J/F2022	112	41	0.633929				15	27	5	2	7	3	3	2	4	3	2	4	0.366071	0.365854	0.658537	0.121951	0.0487805	0.170732	0.0731707	0.0731707	0.0487805	0.097561	0.0731707	0.0487805	0.097561	36.6071	36.5854	65.8537	12.1951	4.87805	17.0732	7.31707	7.31707	4.87805	9.7561	7.31707	4.87805	9.7561	4.55191	7.5224	7.40577	5.11047	3.36412
42Dsha X Aug (ptcyki test)	135	51	0.622222				18	31	10	0	10	6	2	1	4	2	1	1	0.377778	0.352941	0.607843	0.196078	0	0.196078	0.117647	0.0392157	0.0196078	0.0784314	0.0392157	0.0196078	0.0196078	37.7778	35.2941	60.7843	19.6078	0	19.6078	11.7647	3.92157	1.96078	7.84314	3.92157	1.96078	1.96078	4.17277	6.69172	6.83661	5.55951	0
2021 40ANM	135	54	0.6				36	40	6	1	7	6	3	1	1	0	3	1	0.4	0.666667	0.740741	0.111111	0.0185185	0.12963	0.111111	0.0555556	0.0185185	0.0185185	0	0.0555556	0.0185185	40	66.6667	74.0741	11.1111	1.85185	12.963	11.1111	5.55556	1.85185	1.85185	0	5.55556	1.85185	4.21637	6.415	5.96353	4.27667	1.83462
2020 42Dsha	140	58	0.585714				21	36	7	1	8	9	8	7	5	4	3	3	0.414286	0.362069	0.62069	0.12069	0.0172414	0.137931	0.155172	0.137931	0.12069	0.0862069	0.0689655	0.0517241	0.0517241	41.4286	36.2069	62.069	12.069	1.72414	13.7931	15.5172	13.7931	12.069	8.62069	6.89655	5.17241	5.17241	4.16322	6.31057	6.37119	4.27752	1.70921
40ANM (cycE)	134	56	0.58209				26	29	9	0	9	12	5	4	6	2	1	3	0.41791	0.464286	0.517857	0.160714	0	0.160714	0.214286	0.0892857	0.0714286	0.107143	0.0357143	0.0178571	0.0535714	41.791	46.4286	51.7857	16.0714	0	16.0714	21.4286	8.92857	7.14286	10.7143	3.57143	1.78571	5.35714	4.26073	6.66446	6.67727	4.90781	0
40ANM Nov 2021	111	48	0.567568				29	35	3	0	3	4	2	1	5	5	4	5	0.432432	0.604167	0.729167	0.0625	0	0.0625	0.0833333	0.0416667	0.0208333	0.104167	0.104167	0.0833333	0.104167	43.2432	60.4167	72.9167	6.25	0	6.25	8.33333	4.16667	2.08333	10.4167	10.4167	8.33333	10.4167	4.70226	7.05852	6.41422	3.49386	0
2019 40ANM	277	121	0.563177				43	54	32	3	35	10	7	6	22	18	12	14	0.436823	0.355372	0.446281	0.264463	0.0247934	0.289256	0.0826446	0.0578512	0.0495868	0.181818	0.14876	0.0991736	0.115702	43.6823	35.5372	44.6281	26.4463	2.47934	28.9256	8.26446	5.78512	4.95868	18.1818	14.876	9.91736	11.5702	2.98013	4.35114	4.51914	4.00952	1.41359
40ANM Aug23 (cutlet)	136	62	0.544118				35	39	7	0	7	6	6	3	9	9	2	4	0.455882	0.564516	0.629032	0.112903	0	0.112903	0.0967742	0.0967742	0.0483871	0.145161	0.145161	0.0322581	0.0645161	45.5882	56.4516	62.9032	11.2903	0	11.2903	9.67742	9.67742	4.83871	14.5161	14.5161	3.22581	6.45161	4.27074	6.29692	6.13492	4.01923	0
2018 82BNM	207	98	0.52657				36	45	24	3	27	9	5	3	17	11	4	9	0.47343	0.367347	0.459184	0.244898	0.0306122	0.27551	0.0918367	0.0510204	0.0306122	0.173469	0.112245	0.0408163	0.0918367	47.343	36.7347	45.9184	24.4898	3.06122	27.551	9.18367	5.10204	3.06122	17.3469	11.2245	4.08163	9.18367	3.47033	4.86976	5.03391	4.34393	1.74014
42Dsha (Sept 22)	102	49	0.519608				22	30	9	1	10	6	4	1	3	3	1	2	0.480392	0.44898	0.612245	0.183673	0.0204082	0.204082	0.122449	0.0816327	0.0204082	0.0612245	0.0612245	0.0204082	0.0408163	48.0392	44.898	61.2245	18.3673	2.04082	20.4082	12.2449	8.16327	2.04082	6.12245	6.12245	2.04082	4.08163	4.94693	7.10557	6.96055	5.53168	2.01988
42Dsha March23 (shg/yki exp't)	119	65	0.453782				19	27	16	1	17	15	12	9	6	6	6	4	0.546218	0.292308	0.415385	0.246154	0.0153846	0.261538	0.230769	0.184615	0.138462	0.0923077	0.0923077	0.0923077	0.0615385	54.6218	29.2308	41.5385	24.6154	1.53846	26.1538	23.0769	18.4615	13.8462	9.23077	9.23077	9.23077	6.15385	4.56387	5.64138	6.11229	5.34303	1.52658
Total	1736	739
Average			0.576461																0.423539
[truncated: 41 more columns]

## Sheet: clone type raw vs deducedFig1C
							raw numbers														freq	freq	freq	freq	freq	freq	freq	freq	freq	freq					freq	freq	freq	freq	freq	freq	freq			SEM	SEM	SEM	SEM	SEM	SEM
	ovarioles		zero label freq (f)				r1 only	EC only	EC/FSC + FSC	FC only	FC-only with terminal FCs z	Only Term FC	EC+FC	EC+ Term FC	EC + only Term FC	r1 EC +FC	R	T	1-f	Ovarioles with marked cells	r1 only	EC only	EC/FSC + FSC	FC only	FC-only with terminal FCs	Only Term FC	EC+FC	r1 EC +FC	EC+ Term FC	EC + only Term FC	R	T	1-f	Ovarioles with marked cells	r1 EC-only	EC-only	(EC)/FSC	FC	EC+FC	contains r1 EC	contains terminal FC		1-f	r1 only	EC only	EC/FSC + FSC	FC only	R	T
Raw	135		0.622222				18	31	10	6	2	1	4	2	1	1	34	10	0.377778	51	0.352941	0.607843	0.196078	0.117647	0.0392157	0.0196078	0.0784314	0.0196078	0.0392157	0.0196078	0.666667	0.196078	37.7778	51	35.2941	60.7843	19.6078	11.7647	7.84314	66.6667	19.6078		4.17277	6.69172	6.83661	5.55951	4.51156	6.60098	5.55951
																				Deduced number of clones	r1only a	Econly q	r plus s	FC t	FC-only with terminal FCs z	Only term FC x	EC+FC m	r1+FC b	EC+termFC y	EC + only term FC w	R	T		Deduced number of clones	r1only a	Econly q	r plus s	FC t	EC+FC m	R	T			SE(a)	SE(q)	SE(r + s)	SE(t)	SE®	SE(T)
Deduced																				61.749	0.403677	0.655442	0.166789	0.143561	0.0490458	0.0246814	0.0342091	0	0.0226958	0.0118586	0.616854	0.166789		61.749	40.3677	65.5442	16.6789	14.3561	3.42091	61.6854	16.6789			6.24371	6.04761	4.74401	4.46222	6.18669	4.74401
																																												need to edit labels and order
[truncated: 40 more columns]

## Sheet: cell #
										n					A	B	C	D	n(A)	n(B/C/D)		STDEV/sqrt(n)																	A	B	C	D		A	B	C	D	STDEV/sqrt(n)
		ovarioles	clones	zero label freq (f)	1-f	1-p	p	single-cell freq	2-cell freq	Deduced number of clones					STDEV ECs for Econly	STDEV ECs for EC/FSC	STDEV FSCs for EC/FSC	STDEV total for EC/FSC	Econly n on sheet	EC/FSC n on sheet	Econly + EC/FSC on sheet	A	B	C	D	RAW EC only clone total	RAW EC/FSC clone total	RAW Econly + EC/FSC clone total	RAW EC-only cell #	RAW EC/FSC EC#	RAW EC/FSC FSC#	RAW EC/FSC total cell #	RAW total cell #	RAW EC-only cell #/all clone total	RAW EC.FSC EC #/all clone total	RAW EC.FSC FSC #/all clone total	RAW EC.FSC total cell #/all clone total	RAW total cell #/all clone total	raw cells per clone Econly	raw cells per EC/FSC clone EC#	raw cells per EC/FSC clone FSC#	raw cells per EC/FSC clone sum#		corrected EC# per Econly	corrected cells per EC/FSC clone EC#	corrected cells per EC/FSC clone FSC#	corrected cells per EC/FSC clone sum#	A	B
	Average	1736	739	0.576461	42.3539	0.977073	0.0229265	0.756889	0.243111	923.847					2.45193	3.81363	2.57982	5.31823	418	123	541	0.119928	0.343864	0.232615	0.479529	411	132	543	1214	735	547	1282	2496	2.23573	1.35359	1.00737	2.36096	4.59669	2.95377	5.56818	9.19697	14.7652		2.59711	4.6781	3.93834	8.61644	0.119928	0.343864
					100																	#DIV/0!	#DIV/0!	#DIV/0!	#DIV/0!	393		393					0	0	0	0	0	0	#DIV/0!	#DIV/0!	#DIV/0!	#DIV/0!		#DIV/0!				#DIV/0!	#DIV/0!
	cycE	106	50	0.528302	47.1698	0.973763	0.0262367	0.724243	0.275757	63.7879												#DIV/0!	#DIV/0!	#DIV/0!	#DIV/0!	366		366					0	0	0	0	0	0	2.27778	#DIV/0!	#DIV/0!	#DIV/0!		1.91818	0.91115	2.68252	3.59367	#DIV/0!	#DIV/0!
					100																	#DIV/0!	#DIV/0!	#DIV/0!	#DIV/0!	335		335					0	0	0	0	0	0	#DIV/0!	#DIV/0!	#DIV/0!	#DIV/0!		#DIV/0!				#DIV/0!	#DIV/0!
	cutlet	191	60	0.685864	31.4136	0.984411	0.0155887	0.829784	0.170216	70.2129												#DIV/0!	#DIV/0!	#DIV/0!	#DIV/0!	295		295					0	0	0	0	0	0	2.525	2	1.66667	3.66667		2.39703	1.92824	1.13448	3.06272	#DIV/0!	#DIV/0!
					100																	#DIV/0!	#DIV/0!	#DIV/0!	#DIV/0!	259		259					0	0	0	0	0	0	#DIV/0!	#DIV/0!	#DIV/0!	#DIV/0!		#DIV/0!				#DIV/0!	#DIV/0!
	cutlet; UAS-CycE	168	78	0.535714	46.4286	0.974329	0.0256712	0.729624	0.270376	99.0893												#DIV/0!	#DIV/0!	#DIV/0!	#DIV/0!	230		230					0	0	0	0	0	0	2.72917	5.5	2.875	8.375		2.48915	5.61091	2.8143	8.42521	#DIV/0!	#DIV/0!
					100																	#DIV/0!	#DIV/0!	#DIV/0!	#DIV/0!	195		195					0	0	0	0	0	0	#DIV/0!	#DIV/0!	#DIV/0!	#DIV/0!		#DIV/0!				#DIV/0!	#DIV/0!
	axn	314	44	0.859873	14.0127	0.993729	0.00627072	0.929333	0.070667	47.1093												#DIV/0!	#DIV/0!	#DIV/0!	#DIV/0!	141		141					0	0	0	0	0	0	2.475	3.33333	0.666667	4		2.46007	3.19042	0.663853	3.85427	#DIV/0!	#DIV/0!
					100																	#DIV/0!	#DIV/0!	#DIV/0!	#DIV/0!	102		102					0	0	0	0	0	0	#DIV/0!	#DIV/0!	#DIV/0!	#DIV/0!		#DIV/0!				#DIV/0!	#DIV/0!
	dnTCF	193	78	0.595855	40.4145	0.978658	0.0213422	0.771655	0.228345	95.8109												#DIV/0!	#DIV/0!	#DIV/0!	#DIV/0!	57		57					0	0	0	0	0	0	1.65116	5.44444	4.66667	10.1111		1.50254	5.12575	4.53272	9.65847	#DIV/0!	#DIV/0!
					100																	#DIV/0!	#DIV/0!	#DIV/0!	#DIV/0!	27		27					0	0	0	0	0	0	#DIV/0!	#DIV/0!	#DIV/0!	#DIV/0!		#DIV/0!				#DIV/0!	#DIV/0!
	arr DIAP x3	119	40	0.663866	33.6134	0.983075	0.016925	0.816055	0.183945	47.3578												#DIV/0!	#DIV/0!	#DIV/0!	#DIV/0!	0		0					0	#DIV/0!	#DIV/0!	#DIV/0!	#DIV/0!	#DIV/0!	2.25	3.5	4	7.5		1.9774	3.33199	3.90761	7.2396	#DIV/0!	#DIV/0!
	arr DIAP x4	153	55	0.640523	35.9477	0.98161	0.0183901	0.80116	0.19884	65.9362												#DIV/0!	#DIV/0!	#DIV/0!	#DIV/0!	0		0					0	#DIV/0!	#DIV/0!	#DIV/0!	#DIV/0!	#DIV/0!	2.5625	4.21429	3.42857	7.64286		2.22378	4.21288	3.1528	7.36568	#DIV/0!	#DIV/0!
	arr DIAP sum	272	95	0.650735	34.9265	0.982257	0.0177429	0.807719	0.192281	113.267												#DIV/0!	#DIV/0!	#DIV/0!	#DIV/0!	0		0					0	#DIV/0!	#DIV/0!	#DIV/0!	#DIV/0!	#DIV/0!	2.42857	4	3.6	7.6		2.11932	3.95297	3.40731	7.36028	#DIV/0!	#DIV/0!
					100																	#DIV/0!	#DIV/0!	#DIV/0!	#DIV/0!	0		0					0	#DIV/0!	#DIV/0!	#DIV/0!	#DIV/0!	#DIV/0!	#DIV/0!	#DIV/0!	#DIV/0!	#DIV/0!		#DIV/0!				#DIV/0!	#DIV/0!
					100																	#DIV/0!	#DIV/0!	#DIV/0!	#DIV/0!	0		0					0	#DIV/0!	#DIV/0!	#DIV/0!	#DIV/0!	#DIV/0!	#DIV/0!	#DIV/0!	#DIV/0!	#DIV/0!		#DIV/0!				#DIV/0!	#DIV/0!
	stat	329	142	0.568389	43.1611	0.976735	0.0232647	0.752808	0.247192	177.101												#DIV/0!	#DIV/0!	#DIV/0!	#DIV/0!	0		0					0	#DIV/0!	#DIV/0!	#DIV/0!	#DIV/0!	#DIV/0!	2.54032	5	2.55556	7.55556		2.47516	4.4984	2.52955	7.02795	#DIV/0!	#DIV/0!
					100																	#DIV/0!	#DIV/0!	#DIV/0!	#DIV/0!	0		0					0	#DIV/0!	#DIV/0!	#DIV/0!	#DIV/0!	#DIV/0!	#DIV/0!	#DIV/0!	#DIV/0!	#DIV/0!		#DIV/0!				#DIV/0!	#DIV/0!
	Dap Hop 29	93	50	0.462366	53.7634	0.968369	0.0316306	0.67418	0.32582	66.291												#DIV/0!	#DIV/0!	#DIV/0!	#DIV/0!	0		0					0	#DIV/0!	#DIV/0!	#DIV/0!	#DIV/0!	#DIV/0!	1.3125	3.46667	5.06667	8.53333		1.05509	3.12351	4.92463	8.04814	#DIV/0!	#DIV/0!
					100																	#DIV/0!	#DIV/0!	#DIV/0!	#DIV/0!	0		0					0	#DIV/0!	#DIV/0!	#DIV/0!	#DIV/0!	#DIV/0!	#DIV/0!	#DIV/0!	#DIV/0!	#DIV/0!		#DIV/0!				#DIV/0!	#DIV/0!
	arr Dap Hop 29	146	57	0.609589	39.0411	0.979587	0.0204125	0.780873	0.219127	69.4902												#DIV/0!	#DIV/0!	#DIV/0!	#DIV/0!	0		0					0	#DIV/0!	#DIV/0!	#DIV/0!	#DIV/0!	#DIV/0!	2.13333	3.4	4	7.4		1.81079	3.33583	3.86675	7.20258	#DIV/0!	#DIV/0!
					100																	#DIV/0!	#DIV/0!	#DIV/0!	#DIV/0!	0		0					0	#DIV/0!	#DIV/0!	#DIV/0!	#DIV/0!	#DIV/0!	#DIV/0!	#DIV/0!	#DIV/0!	#DIV/0!		#DIV/0!				#DIV/0!	#DIV/0!
					100																	#DIV/0!	#DIV/0!	#DIV/0!	#DIV/0!	0		0					0	#DIV/0!	#DIV/0!	#DIV/0!	#DIV/0!	#DIV/0!	#DIV/0!	#DIV/0!	#DIV/0!	#DIV/0!		#DIV/0!				#DIV/0!	#DIV/0!
					100																	#DIV/0!	#DIV/0!	#DIV/0!	#DIV/0!	0		0					0	#DIV/0!	#DIV/0!	#DIV/0!	#DIV/0!	#DIV/0!	#DIV/0!	#DIV/0!	#DIV/0!	#DIV/0!		#DIV/0!				#DIV/0!	#DIV/0!
	kibra	297	44	0.851852	14.8148	0.993341	0.00665868	0.925057	0.0749431	47.2975												#DIV/0!	#DIV/0!	#DIV/0!	#DIV/0!	0		0					0	#DIV/0!	#DIV/0!	#DIV/0!	#DIV/0!	#DIV/0!	1.83333	3.4	4	7.4		1.77341	3.28753	3.9703	7.25782	#DIV/0!	#DIV/0!
					100																	#DIV/0!	#DIV/0!	#DIV/0!	#DIV/0!	0		0					0	#DIV/0!	#DIV/0!	#DIV/0!	#DIV/0!	#DIV/0!	#DIV/0!	#DIV/0!	#DIV/0!	#DIV/0!		#DIV/0!				#DIV/0!	#DIV/0!
	wts	437	42	0.90389	9.61098	0.995799	0.00420146	0.95233	0.0476696	44.0021												#DIV/0!	#DIV/0!	#DIV/0!	#DIV/0!	0		0					0	#DIV/0!	#DIV/0!	#DIV/0!	#DIV/0!	#DIV/0!	1.84615	4.75	5.25	10		1.81361	4.72826	5.10778	9.83604	#DIV/0!	#DIV/0!
					100																	#DIV/0!	#DIV/0!	#DIV/0!	#DIV/0!	0		0					0	#DIV/0!	#DIV/0!	#DIV/0!	#DIV/0!	#DIV/0!	#DIV/0!	#DIV/0!	#DIV/0!	#DIV/0!		#DIV/0!				#DIV/0!	#DIV/0!
	42Dhpo (V60)	279	47	0.831541	16.8459	0.992343	0.00765697	0.914106	0.0858943	51.037												#DIV/0!	#DIV/0!	#DIV/0!	#DIV/0!	0		0					0	#DIV/0!	#DIV/0!	#DIV/0!	#DIV/0!	#DIV/0!	2.38889	3.6	3.1	6.7		2.26652	3.50271	2.94572	6.44843	#DIV/0!	#DIV/0!
	42D hpo (g32)	299	35	0.882943	11.7057	0.994826	0.00517384	0.941484	0.0585162	37.0481												#DIV/0!	#DIV/0!	#DIV/0!	#DIV/0!	0		0					0	#DIV/0!	#DIV/0!	#DIV/0!	#DIV/0!	#DIV/0!	2.11765	2.75	4.875	7.625		2.05573	2.69536	4.61687	7.31223	#DIV/0!	#DIV/0!
	42D hpo sum	578	82	0.858131	14.1869	0.993645	0.00635464	0.928407	0.0715929	87.8706												#DIV/0!	#DIV/0!	#DIV/0!	#DIV/0!	0		0					0	#DIV/0!	#DIV/0!	#DIV/0!	#DIV/0!	#DIV/0!	2.25714	3.22222	3.88889	7.11111		2.16738	3.14974	3.68952	6.83926	#DIV/0!	#DIV/0!
					100																	#DIV/0!	#DIV/0!	#DIV/0!	#DIV/0!	0		0					0	#DIV/0!	#DIV/0!	#DIV/0!	#DIV/0!	#DIV/0!	#DIV/0!	#DIV/0!	#DIV/0!	#DIV/0!		#DIV/0!				#DIV/0!	#DIV/0!
	40ANM UAS-yki	79	49	0.379747	62.0253	0.960459	0.0395408	0.604927	0.395073	68.3586												#DIV/0!	#DIV/0!	#DIV/0!	#DIV/0!	0		0					0	#DIV/0!	#DIV/0!	#DIV/0!	#DIV/0!	#DIV/0!	1.52941	3.93333	4.93333	8.86667		1.19376	3.2822	4.72818	8.01039	#DIV/0!	#DIV/0!
					100																	#DIV/0!	#DIV/0!	#DIV/0!	#DIV/0!	0		0					0	#DIV/0!	#DIV/0!	#DIV/0!	#DIV/0!	#DIV/0!	#DIV/0!	#DIV/0!	#DIV/0!	#DIV/0!		#DIV/0!				#DIV/0!	#DIV/0!
	yki	274	51	0.813869	18.6131	0.991455	0.0085448	0.904429	0.0955707	55.8741												#DIV/0!	#DIV/0!	#DIV/0!	#DIV/0!	0		0					0	#DIV/0!	#DIV/0!	#DIV/0!	#DIV/0!	#DIV/0!	1.45833	#DIV/0!	#DIV/0!	#DIV/0!		1.45081	-0.18221	0	-0.18221	#DIV/0!	#DIV/0!
					100																	#DIV/0!	#DIV/0!	#DIV/0!	#DIV/0!	0		0					0	#DIV/0!	#DIV/0!	#DIV/0!	#DIV/0!	#DIV/0!	#DIV/0!	#DIV/0!	#DIV/0!	#DIV/0!		#DIV/0!				#DIV/0!	#DIV/0!
	yki DIAP	149	48	0.677852	32.2148	0.983929	0.0160705	0.824818	0.175182	56.4088												#DIV/0!	#DIV/0!	#DIV/0!	#DIV/0!	0		0					0	#DIV/0!	#DIV/0!	#DIV/0!	#DIV/0!	#DIV/0!	2.39024	2	2	4		2.33728	1.66901	1.98937	3.65838	#DIV/0!	#DIV/0!
					100																	#DIV/0!	#DIV/0!	#DIV/0!	#DIV/0!	0		0					0	#DIV/0!	#DIV/0!	#DIV/0!	#DIV/0!	#DIV/0!	#DIV/0!	#DIV/0!	#DIV/0!	#DIV/0!		#DIV/0!				#DIV/0!	#DIV/0!
	yki March 23	138	9	0.934783	6.52174	0.997194	0.00280611	0.968018	0.0319822	9.28784												#DIV/0!	#DIV/0!	#DIV/0!	#DIV/0!	0		0					0	#DIV/0!	#DIV/0!	#DIV/0!	#DIV/0!	#DIV/0!	1.28571	#DIV/0!	#DIV/0!	#DIV/0!		1.2768	0.982417	15.7151	16.6975	#DIV/0!	#DIV/0!
	yki A	107	24	0.775701	22.4299	0.989473	0.010527	0.88304	0.11696	26.807												#DIV/0!	#DIV/0!	#DIV/0!	#DIV/0!	0		0					0	#DIV/0!	#DIV/0!	#DIV/0!	#DIV/0!	#DIV/0!	1.80952	1	1	2		1.78555	0.792725	0.996078	1.7888	#DIV/0!	#DIV/0!
	sum March 23 yki	245	33	0.865306	13.4694	0.99399	0.00600987	0.932214	0.0677855	35.2369												#DIV/0!	#DIV/0!	#DIV/0!	#DIV/0!	0		0					0	#DIV/0!	#DIV/0!	#DIV/0!	#DIV/0!	#DIV/0!	1.67857	1	1	2		1.66228	0.874371	0.0134495	0.887821	#DIV/0!	#DIV/0!
					100																	#DIV/0!	#DIV/0!	#DIV/0!	#DIV/0!	0		0					0	#DIV/0!	#DIV/0!	#DIV/0!	#DIV/0!	#DIV/0!	#DIV/0!	#DIV/0!	#DIV/0!	#DIV/0!		#DIV/0!				#DIV/0!	#DIV/0!
	yki DIAP March 23	131	79	0.396947	60.3053	0.962234	0.0377664	0.62003	0.37997	109.018												#DIV/0!	#DIV/0!	#DIV/0!	#DIV/0!	0		0					0	#DIV/0!	#DIV/0!	#DIV/0!	#DIV/0!	#DIV/0!	3	3	1.5	4.5		2.54141	3.09556	1.19543	4.29099	#DIV/0!	#DIV/0!
					100																	#DIV/0!	#DIV/0!	#DIV/0!	#DIV/0!	0		0					0	#DIV/0!	#DIV/0!	#DIV/0!	#DIV/0!	#DIV/0!	#DIV/0!	#DIV/0!	#DIV/0!	#DIV/0!		#DIV/0!				#DIV/0!	#DIV/0!
	yki DIAP CycE March 23	175	67	0.617143	38.2857	0.98009	0.0199097	0.785886	0.214114	81.3456												#DIV/0!	#DIV/0!	#DIV/0!	#DIV/0!	0		0					0	#DIV/0!	#DIV/0!	#DIV/0!	#DIV/0!	#DIV/0!	2.28889	2.5	0.5	3		2.14934	2.4589	-0.134062	2.32483	#DIV/0!	#DIV/0!
					100																	#DIV/0!	#DIV/0!	#DIV/0!	#DIV/0!	0		0					0	#DIV/0!	#DIV/0!	#DIV/0!	#DIV/0!	#DIV/0!	#DIV/0!	#DIV/0!	#DIV/0!	#DIV/0!		#DIV/0!				#DIV/0!	#DIV/0!
					100																	#DIV/0!	#DIV/0!	#DIV/0!	#DIV/0!	0		0					0	#DIV/0!	#DIV/0!	#DIV/0!	#DIV/0!	#DIV/0!	#DIV/0!	#DIV/0!	#DIV/0!	#DIV/0!		#DIV/0!				#DIV/0!	#DIV/0!
	shg 10469	180	25	0.861111	13.8889	0.993789	0.00621112	0.929991	0.0700091	26.7502												#DIV/0!	#DIV/0!	#DIV/0!	#DIV/0!	0		0					0	#DIV/0!	#DIV/0!	#DIV/0!	#DIV/0!	#DIV/0!	3.17391	3	7.5	10.5		3.15722	2.85575	7.46313	10.3189	#DIV/0!	#DIV/0!
					100																	#DIV/0!	#DIV/0!	#DIV/0!	#DIV/0!	0		0					0	#DIV/0!	#DIV/0!	#DIV/0!	#DIV/0!	#DIV/0!	#DIV/0!	#DIV/0!	#DIV/0!	#DIV/0!		#DIV/0!				#DIV/0!	#DIV/0!
	shg T/T	207	65	0.68599	31.401	0.984419	0.0155812	0.829862	0.170138	76.0589												#DIV/0!	#DIV/0!	#DIV/0!	#DIV/0!	0		0					0	#DIV/0!	#DIV/0!	#DIV/0!	#DIV/0!	#DIV/0!	2.28947	7.07692	4.84615	11.9231		2.14321	6.90466	4.72814	11.6328	#DIV/0!	#DIV/0!
					100																	#DIV/0!	#DIV/0!	#DIV/0!	#DIV/0!	0		0					0	#DIV/0!	#DIV/0!	#DIV/0!	#DIV/0!	#DIV/0!	#DIV/0!	#DIV/0!	#DIV/0!	#DIV/0!		#DIV/0!				#DIV/0!	#DIV/0!
	arr shg	185	28	0.848649	15.1351	0.993185	0.00681459	0.923342	0.0766584	30.1464												#DIV/0!	#DIV/0!	#DIV/0!	#DIV/0!	0		0					0	#DIV/0!	#DIV/0!	#DIV/0!	#DIV/0!	#DIV/0!	3.45833	23	8	31		3.42282	26.5918	8.09769	34.6895	#DIV/0!	#DIV/0!
					100																	#DIV/0!	#DIV/0!	#DIV/0!	#DIV/0!	0		0					0	#DIV/0!	#DIV/0!	#DIV/0!	#DIV/0!	#DIV/0!	#DIV/0!	#DIV/0!	#DIV/0!	#DIV/0!		#DIV/0!	#DIV/0!	#DIV/0!	#DIV/0!	#DIV/0!	#DIV/0!
	40ANM UAS-Shg	72	52	0.277778	72.2222	0.948027	0.051973	0.506051	0.493949	77.6853												#DIV/0!	#DIV/0!	#DIV/0!	#DIV/0!	0		0					0	#DIV/0!	#DIV/0!	#DIV/0!	#DIV/0!	#DIV/0!	0	#REF!	#REF!	#REF!		0	#REF!	#REF!	#REF!	#DIV/0!	#DIV/0!
					100																	#DIV/0!	#DIV/0!	#DIV/0!	#DIV/0!	0		0					0	#DIV/0!	#DIV/0!	#DIV/0!	#DIV/0!	#DIV/0!	#DIV/0!	#DIV/0!	#DIV/0!	#DIV/0!		#DIV/0!				#DIV/0!	#DIV/0!
	shg-R69 March 23	231	18	0.922078	7.79221	0.996625	0.00337452	0.96161	0.0383901	18.691												#DIV/0!	#DIV/0!	#DIV/0!	#DIV/0!	0		0					0	#DIV/0!	#DIV/0!	#DIV/0!	#DIV/0!	#DIV/0!	1.3125	#DIV/0!	#DIV/0!	#DIV/0!		1.30709	-0.067949	0	-0.067949	#DIV/0!	#DIV/0!
					100																	#DIV/0!	#DIV/0!	#DIV/0!	#DIV/0!	0		0					0	#DIV/0!	#DIV/0!	#DIV/0!	#DIV/0!	#DIV/0!	#DIV/0!	#DIV/0!	#DIV/0!	#DIV/0!		#DIV/0!				#DIV/0!	#DIV/0!
	shg10469 March 23	486	66	0.864198	13.5802	0.993937	0.00606296	0.931628	0.0683724	70.5126												#DIV/0!	#DIV/0!	#DIV/0!	#DIV/0!	0		0					0	#DIV/0!	#DIV/0!	#DIV/0!	#DIV/0!	#DIV/0!	1.84211	4	5.5	9.5		1.79075	3.9012	5.49	9.3912	#DIV/0!	#DIV/0!
					100																	#DIV/0!	#DIV/0!	#DIV/0!	#DIV/0!	0		0					0	#DIV/0!	#DIV/0!	#DIV/0!	#DIV/0!	#DIV/0!	#DIV/0!	#DIV/0!	#DIV/0!	#DIV/0!		#DIV/0!				#DIV/0!	#DIV/0!
	shg DIAP March 23	118	70	0.40678	59.322	0.963215	0.0367849	0.628493	0.371507	96.0055												#DIV/0!	#DIV/0!	#DIV/0!	#DIV/0!	0		0					0	#DIV/0!	#DIV/0!	#DIV/0!	#DIV/0!	#DIV/0!	2.25641	2.88889	1.33333	4.22222		1.95671	2.25087	1.29857	3.54944	#DIV/0!	#DIV/0!
					100																	#DIV/0!	#DIV/0!	#DIV/0!	#DIV/0!	0		0					0	#DIV/0!	#DIV/0!	#DIV/0!	#DIV/0!	#DIV/0!	#DIV/0!	#DIV/0!	#DIV/0!	#DIV/0!		#DIV/0!				#DIV/0!	#DIV/0!
	arr shg Mar 23	214	30	0.859813	14.0187	0.993726	0.00627358	0.929301	0.0706986	32.121												#DIV/0!	#DIV/0!	#DIV/0!	#DIV/0!	0		0					0	#DIV/0!	#DIV/0!	#DIV/0!	#DIV/0!	#DIV/0!	1.65	0	0	0		1.6129	-0.107535	0	-0.107535	#DIV/0!	#DIV/0!
					100																	#DIV/0!	#DIV/0!	#DIV/0!	#DIV/0!	0		0					0	#DIV/0!	#DIV/0!	#DIV/0!	#DIV/0!	#DIV/0!	#DIV/0!	#DIV/0!	#DIV/0!	#DIV/0!		#DIV/0!				#DIV/0!	#DIV/0!
					100																	#DIV/0!	#DIV/0!	#DIV/0!	#DIV/0!	0		0					0	#DIV/0!	#DIV/0!	#DIV/0!	#DIV/0!	#DIV/0!	#DIV/0!	#DIV/0!	#DIV/0!	#DIV/0!		#DIV/0!				#DIV/0!	#DIV/0!
	40ANM UAS-DIAP	74	54	0.27027	72.973	0.946945	0.0530546	0.498019	0.501981	81.107												#DIV/0!	#DIV/0!	#DIV/0!	#DIV/0!	0		0					0	#DIV/0!	#DIV/0!	#DIV/0!	#DIV/0!	#DIV/0!	2.16667	2.77778	3	5.77778		1.69642	2.17449	2.95572	5.1302	#DIV/0!	#DIV/0!
					100																	#DIV/0!	#DIV/0!	#DIV/0!	#DIV/0!	0		0					0	#DIV/0!	#DIV/0!	#DIV/0!	#DIV/0!	#DIV/0!	#DIV/0!	#DIV/0!	#DIV/0!	#DIV/0!		#DIV/0!				#DIV/0!	#DIV/0!
	smo UAS-DIAP	75	35	0.533333	46.6667	0.974148	0.025852	0.727901	0.272099	44.5235												#DIV/0!	#DIV/0!	#DIV/0!	#DIV/0!	0		0					0	#DIV/0!	#DIV/0!	#DIV/0!	#DIV/0!	#DIV/0!	1.13333	#DIV/0!	#DIV/0!	#DIV/0!		0.978093	-0.258495	0	-0.258495	#DIV/0!	#DIV/0!
					100																	#DIV/0!	#DIV/0!	#DIV/0!	#DIV/0!	0		0					0	#DIV/0!	#DIV/0!	#DIV/0!	#DIV/0!	#DIV/0!	#DIV/0!	#DIV/0!	#DIV/0!	#DIV/0!		#DIV/0!				#DIV/0!	#DIV/0!
	smo (2021 multi-day)	253	31	0.87747	12.253	0.994568	0.00543153	0.938621	0.061379	32.9027												#DIV/0!	#DIV/0!	#DIV/0!	#DIV/0!	0		0					0	#DIV/0!	#DIV/0!	#DIV/0!	#DIV/0!	#DIV/0!	1.18182	#DIV/0!	#DIV/0!	#DIV/0!		1.16165	-0.0895928	0	-0.0895928	#DIV/0!	#DIV/0!
					100																	#DIV/0!	#DIV/0!	#DIV/0!	#DIV/0!	0		0					0	#DIV/0!	#DIV/0!	#DIV/0!	#DIV/0!	#DIV/0!	#DIV/0!	#DIV/0!	#DIV/0!	#DIV/0!		#DIV/0!				#DIV/0!	#DIV/0!
	smo	124	13	0.895161	10.4839	0.995396	0.00460401	0.947832	0.0521685	13.6782												#DIV/0!	#DIV/0!	#DIV/0!	#DIV/0!	0		0					0	#DIV/0!	#DIV/0!	#DIV/0!	#DIV/0!	#DIV/0!	1.3	2	1	3		1.28496	1.91283	0.996362	2.90919	#DIV/0!	#DIV/0!
					100																	#DIV/0!	#DIV/0!	#DIV/0!	#DIV/0!	0		0					0	#DIV/0!	#DIV/0!	#DIV/0!	#DIV/0!	#DIV/0!	#DIV/0!	#DIV/0!	#DIV/0!	#DIV/0!		#DIV/0!				#DIV/0!	#DIV/0!
	pka	67	38	0.432836	56.7164	0.96571	0.0342898	0.650346	0.349654	51.2869												#DIV/0!	#DIV/0!	#DIV/0!	#DIV/0!	0		0					0	#DIV/0!	#DIV/0!	#DIV/0!	#DIV/0!	#DIV/0!	1.90909	2.75	4.5	7.25		1.68058	2.75246	5.08855	7.84102	#DIV/0!	#DIV/0!
					100																	#DIV/0!	#DIV/0!	#DIV/0!	#DIV/0!	0		0					0	#DIV/0!	#DIV/0!	#DIV/0!	#DIV/0!	#DIV/0!	#DIV/0!	#DIV/0!	#DIV/0!	#DIV/0!		#DIV/0!				#DIV/0!	#DIV/0!
	smo pka	71	10	0.859155	14.0845	0.993695	0.00630529	0.928952	0.0710485	10.7105												#DIV/0!	#DIV/0!	#DIV/0!	#DIV/0!	0		0					0	#DIV/0!	#DIV/0!	#DIV/0!	#DIV/0!	#DIV/0!	1	#DIV/0!	#DIV/0!	#DIV/0!		0.965736	-0.0685277	0	-0.0685277	#DIV/0!	#DIV/0!
					100																	#DIV/0!	#DIV/0!	#DIV/0!	#DIV/0!	0		0					0	#DIV/0!	#DIV/0!	#DIV/0!	#DIV/0!	#DIV/0!	#DIV/0!	#DIV/0!	#DIV/0!	#DIV/0!		#DIV/0!				#DIV/0!	#DIV/0!
	smo pka Su(fu)	145	51	0.648276	35.1724	0.982102	0.0178979	0.806145	0.193855	60.8866												#DIV/0!	#DIV/0!	#DIV/0!	#DIV/0!	0		0					0	#DIV/0!	#DIV/0!	#DIV/0!	#DIV/0!	#DIV/0!	1.57692	10	7	17		1.44169	9.67764	6.96246	16.6401	#DIV/0!	#DIV/0!
					100																	#DIV/0!	#DIV/0!	#DIV/0!	#DIV/0!	0		0					0	#DIV/0!	#DIV/0!	#DIV/0!	#DIV/0!	#DIV/0!	#DIV/0!	#DIV/0!	#DIV/0!	#DIV/0!		#DIV/0!				#DIV/0!	#DIV/0!
	smo; UAS-Yki*	107	38	0.64486	35.514	0.981886	0.018114	0.803953	0.196047	45.4498												#DIV/0!	#DIV/0!	#DIV/0!	#DIV/0!	0		0					0	#DIV/0!	#DIV/0!	#DIV/0!	#DIV/0!	#DIV/0!	1.82759	4	8	12		1.75417	3.64602	7.94187	11.5879	#DIV/0!	#DIV/0!
					100																	#DIV/0!	#DIV/0!	#DIV/0!	#DIV/0!	0		0					0	#DIV/0!	#DIV/0!	#DIV/0!	#DIV/0!	#DIV/0!	#DIV/0!	#DIV/0!	#DIV/0!	#DIV/0!		#DIV/0!				#DIV/0!	#DIV/0!
	ptc	164	85	0.481707	51.8293	0.970024	0.0299757	0.689295	0.310705	111.41												#DIV/0!	#DIV/0!	#DIV/0!	#DIV/0!	0		0					0	#DIV/0!	#DIV/0!	#DIV/0!	#DIV/0!	#DIV/0!	2.5	8.6087	5.52174	14.1304		2.01764	8.09415	5.30995	13.4041	#DIV/0!	#DIV/0!
					100																	#DIV/0!	#DIV/0!	#DIV/0!	#DIV/0!	0		0					0	#DIV/0!	#DIV/0!	#DIV/0!	#DIV/0!	#DIV/0!	#DIV/0!	#DIV/0!	#DIV/0!	#DIV/0!		#DIV/0!				#DIV/0!	#DIV/0!
	yki; tub-yki	553	178	0.678119	32.1881	0.983946	0.0160544	0.824984	0.175016	209.153												#DIV/0!	#DIV/0!	#DIV/0!	#DIV/0!	0		0					0	#DIV/0!	#DIV/0!	#DIV/0!	#DIV/0!	#DIV/0!	2.43956	3.51429	3.42857	6.94286		2.24934	3.25528	3.31756	6.57285	#DIV/0!	#DIV/0!
					100																	#DIV/0!	#DIV/0!	#DIV/0!	#DIV/0!	0		0					0	#DIV/0!	#DIV/0!	#DIV/0!	#DIV/0!	#DIV/0!	#DIV/0!	#DIV/0!	#DIV/0!	#DIV/0!		#DIV/0!				#DIV/0!	#DIV/0!
	ptc yki (1)	252	23	0.90873	9.12698	0.99602	0.00397985	0.954812	0.0451878	24.0393												#DIV/0!	#DIV/0!	#DIV/0!	#DIV/0!	0		0					0	#DIV/0!	#DIV/0!	#DIV/0!	#DIV/0!	#DIV/0!	3.66667	12.5	3.5	16		3.63189	12.372	3.48737	15.8594	#DIV/0!	#DIV/0!
	ptc yki (10)	268	36	0.865672	13.4328	0.994008	0.00599237	0.932408	0.0675921	38.4333												#DIV/0!	#DIV/0!	#DIV/0!	#DIV/0!	0		0					0	#DIV/0!	#DIV/0!	#DIV/0!	#DIV/0!	#DIV/0!	2.17391	10	1	11		2.1231	10.9701	0.122305	11.0924	#DIV/0!	#DIV/0!
	ptc yki average	520	59	0.886538	11.3462	0.994995	0.00500538	0.943358	0.0566422	62.3419												#DIV/0!	#DIV/0!	#DIV/0!	#DIV/0!	0		0					0	#DIV/0!	#DIV/0!	#DIV/0!	#DIV/0!	#DIV/0!	2.82927	11.6667	2.66667	14.3333		2.78226	11.9015	2.41813	14.3196	#DIV/0!	#DIV/0!
					100																	#DIV/0!	#DIV/0!	#DIV/0!	#DIV/0!	0		0					0	#DIV/0!	#DIV/0!	#DIV/0!	#DIV/0!	#DIV/0!	#DIV/0!	#DIV/0!	#DIV/0!	#DIV/0!		#DIV/0!				#DIV/0!	#DIV/0!
	ptc yki; tub-yki (1)	252	27	0.892857	10.7143	0.995289	0.0047109	0.946639	0.053361	28.4407												#DIV/0!	#DIV/0!	#DIV/0!	#DIV/0!	0		0					0	#DIV/0!	#DIV/0!	#DIV/0!	#DIV/0!	#DIV/0!	2.11111	1.5	3.5	5		2.03737	1.49549	2.61034	4.10584	#DIV/0!	#DIV/0!
	ptc yki; tub-yki (10)	170	49	0.711765	28.8235	0.985933	0.0140671	0.845587	0.154413	56.5662												#DIV/0!	#DIV/0!	#DIV/0!	#DIV/0!	0		0					0	#DIV/0!	#DIV/0!	#DIV/0!	#DIV/0!	#DIV/0!	2	1.33333	4.16667	5.5		1.87289	1.15977	4.03275	5.19251	#DIV/0!	#DIV/0!
	ptc yki; tub-yki average	422	76	0.819905	18.0095	0.991761	0.00823947	0.90775	0.0922497	83.011												#DIV/0!	#DIV/0!	#DIV/0!	#DIV/0!	0		0					0	#DIV/0!	#DIV/0!	#DIV/0!	#DIV/0!	#DIV/0!	2.02778	1.375	4	5.375		1.93364	1.29859	3.55098	4.84958	#DIV/0!	#DIV/0!
					100																	#DIV/0!	#DIV/0!	#DIV/0!	#DIV/0!	0		0					0	#DIV/0!	#DIV/0!	#DIV/0!	#DIV/0!	#DIV/0!	#DIV/0!	#DIV/0!	#DIV/0!	#DIV/0!		#DIV/0!				#DIV/0!	#DIV/0!
	revised ptc yki; tub-yki (1)	175	19	0.891429	10.8571	0.995223	0.0047773	0.945899	0.0541015	20.0279												#DIV/0!	#DIV/0!	#DIV/0!	#DIV/0!	0		0					0	#DIV/0!	#DIV/0!	#DIV/0!	#DIV/0!	#DIV/0!	1.25	1.5	3.5	5		1.19724	1.49178	2.73327	4.22505	#DIV/0!	#DIV/0!
	revised ptc yki; tub-yki (10)	112	46	0.589286	41.0714	0.978206	0.0217942	0.767198	0.232802	56.7089												#DIV/0!	#DIV/0!	#DIV/0!	#DIV/0!	0		0					0	#DIV/0!	#DIV/0!	#DIV/0!	#DIV/0!	#DIV/0!	2.04	2.6	5.8	8.4		1.84974	2.94928	6.97013	9.91941	#DIV/0!	#DIV/0!
	revised ptc yki; tub-yki average	287	65	0.773519	22.6481	0.989357	0.0106432	0.881797	0.118203	72.6832												#DIV/0!	#DIV/0!	#DIV/0!	#DIV/0!	0		0					0	#DIV/0!	#DIV/0!	#DIV/0!	#DIV/0!	#DIV/0!	1.93103	2.28571	5.14286	7.42857		1.81135	2.38455	4.99131	7.37586	#DIV/0!	#DIV/0!
					100																	#DIV/0!	#DIV/0!	#DIV/0!	#DIV/0!	0		0					0	#DIV/0!	#DIV/0!	#DIV/0!	#DIV/0!	#DIV/0!	#DIV/0!	#DIV/0!	#DIV/0!	#DIV/0!		#DIV/0!				#DIV/0!	#DIV/0!
					100																	#DIV/0!	#DIV/0!	#DIV/0!	#DIV/0!	0		0					0	#DIV/0!	#DIV/0!	#DIV/0!	#DIV/0!	#DIV/0!	#DIV/0!	#DIV/0!	#DIV/0!	#DIV/0!		#DIV/0!				#DIV/0!	#DIV/0!
	40ANM DIAP Jan 23	172	59	0.656977	34.3023	0.982648	0.0173521	0.811694	0.188306	70.11												#DIV/0!	#DIV/0!	#DIV/0!	#DIV/0!	0		0					0	#DIV/0!	#DIV/0!	#DIV/0!	#DIV/0!	#DIV/0!	2.38235	4.1	4.4	8.5		2.21215	3.84206	4.30648	8.14854	#DIV/0!	#DIV/0!
					100																	#DIV/0!	#DIV/0!	#DIV/0!	#DIV/0!	0		0					0	#DIV/0!	#DIV/0!	#DIV/0!	#DIV/0!	#DIV/0!	#DIV/0!	#DIV/0!	#DIV/0!	#DIV/0!		#DIV/0!				#DIV/0!	#DIV/0!
	smo Jan 23	310	54	0.825806	17.4194	0.992057	0.00794307	0.910981	0.089019	58.807												#DIV/0!	#DIV/0!	#DIV/0!	#DIV/0!	0		0					0	#DIV/0!	#DIV/0!	#DIV/0!	#DIV/0!	#DIV/0!	1.57143	#DIV/0!	#DIV/0!	#DIV/0!		1.54239	0.946021	6.21428	7.1603	#DIV/0!	#DIV/0!
					100																	#DIV/0!	#DIV/0!	#DIV/0!	#DIV/0!	0		0					0	#DIV/0!	#DIV/0!	#DIV/0!	#DIV/0!	#DIV/0!	#DIV/0!	#DIV/0!	#DIV/0!	#DIV/0!		#DIV/0!				#DIV/0!	#DIV/0!
	smo DIAP TM2 Jan 23	296	55	0.814189	18.5811	0.991471	0.00852853	0.904606	0.0953939	60.2467												#DIV/0!	#DIV/0!	#DIV/0!	#DIV/0!	0		0					0	#DIV/0!	#DIV/0!	#DIV/0!	#DIV/0!	#DIV/0!	1.45455	2	1	3		1.40215	1.86556	0.997101	2.86267	#DIV/0!	#DIV/0!
					100																	#DIV/0!	#DIV/0!	#DIV/0!	#DIV/0!	0		0					0	#DIV/0!	#DIV/0!	#DIV/0!	#DIV/0!	#DIV/0!	#DIV/0!	#DIV/0!	#DIV/0!	#DIV/0!		#DIV/0!				#DIV/0!	#DIV/0!
	smo DIAP TM6B Jan 23	315	52	0.834921	16.5079	0.992511	0.00748926	0.91594	0.0840598	56.3711												#DIV/0!	#DIV/0!	#DIV/0!	#DIV/0!	0		0					0	#DIV/0!	#DIV/0!	#DIV/0!	#DIV/0!	#DIV/0!	1.58333	2.5	1	3.5		1.51446	2.39244	0.997241	3.38968	#DIV/0!	#DIV/0!
					100																	#DIV/0!	#DIV/0!	#DIV/0!	#DIV/0!	0		0					0	#DIV/0!	#DIV/0!	#DIV/0!	#DIV/0!	#DIV/0!	#DIV/0!	#DIV/0!	#DIV/0!	#DIV/0!		#DIV/0!				#DIV/0!	#DIV/0!
	smo; DIAP CycE Jan 23	386	44	0.88601	11.399	0.99497	0.00503008	0.943083	0.0569171	46.5044												#DIV/0!	#DIV/0!	#DIV/0!	#DIV/0!	0		0					0	#DIV/0!	#DIV/0!	#DIV/0!	#DIV/0!	#DIV/0!	1.42857	#DIV/0!	#DIV/0!	#DIV/0!		1.37416	1.00671	9.25001	10.2567	#DIV/0!	#DIV/0!
					100																	#DIV/0!	#DIV/0!	#DIV/0!	#DIV/0!	0		0					0	#DIV/0!	#DIV/0!	#DIV/0!	#DIV/0!	#DIV/0!	#DIV/0!	#DIV/0!	#DIV/0!	#DIV/0!		#DIV/0!				#DIV/0!	#DIV/0!
					100																	#DIV/0!	#DIV/0!	#DIV/0!	#DIV/0!	0		0					0	#DIV/0!	#DIV/0!	#DIV/0!	#DIV/0!	#DIV/0!	#DIV/0!	#DIV/0!	#DIV/0!	#DIV/0!		#DIV/0!				#DIV/0!	#DIV/0!
	Below here are reproduced samples for the purpose of deriving average values for genotypes tested in more than one separate experiment				100																	#DIV/0!	#DIV/0!	#DIV/0!	#DIV/0!	0		0					0	#DIV/0!	#DIV/0!	#DIV/0!	#DIV/0!	#DIV/0!	#DIV/0!	#DIV/0!	#DIV/0!	#DIV/0!		#DIV/0!				#DIV/0!	#DIV/0!
					100																	#DIV/0!	#DIV/0!	#DIV/0!	#DIV/0!	0		0					0	#DIV/0!	#DIV/0!	#DIV/0!	#DIV/0!	#DIV/0!	#DIV/0!	#DIV/0!	#DIV/0!	#DIV/0!		#DIV/0!				#DIV/0!	#DIV/0!
	yki	274	51	0.813869	18.6131	0.991455	0.0085448	0.904429	0.0955707	55.8741												#DIV/0!	#DIV/0!	#DIV/0!	#DIV/0!	0		0					0	#DIV/0!	#DIV/0!	#DIV/0!	#DIV/0!	#DIV/0!	1.45833	#DIV/0!	#DIV/0!	#DIV/0!		1.45081	-0.18221	0	-0.18221	#DIV/0!	#DIV/0!
	sum March 23 yki	245	33	0.865306	13.4694	0.99399	0.00600987	0.932214	0.0677855	35.2369												#DIV/0!	#DIV/0!	#DIV/0!	#DIV/0!	0		0					0	#DIV/0!	#DIV/0!	#DIV/0!	#DIV/0!	#DIV/0!	1.67857	1	1	2		1.66228	0.874371	0.0134495	0.887821	#DIV/0!	#DIV/0!
	yki average	519	84		100					91.111												#DIV/0!	#DIV/0!	#DIV/0!	#DIV/0!	0		0					0	#DIV/0!	#DIV/0!	#DIV/0!	#DIV/0!	#DIV/0!	#DIV/0!	#DIV/0!	#DIV/0!	#DIV/0!		#DIV/0!	0.346081	0.00672474	0.352806	#DIV/0!	#DIV/0!
					100																	#DIV/0!	#DIV/0!	#DIV/0!	#DIV/0!	0		0					0	#DIV/0!	#DIV/0!	#DIV/0!	#DIV/0!	#DIV/0!	#DIV/0!	#DIV/0!	#DIV/0!	#DIV/0!		#DIV/0!				#DIV/0!	#DIV/0!
	yki DIAP	149	48	0.677852	32.2148	0.983929	0.0160705	0.824818	0.175182	56.4088												#DIV/0!	#DIV/0!	#DIV/0!	#DIV/0!	0		0					0	#DIV/0!	#DIV/0!	#DIV/0!	#DIV/0!	#DIV/0!	2.39024	2	2	4		2.33728	1.66901	1.98937	3.65838	#DIV/0!	#DIV/0!
	yki DIAP March 23	131	79	0.396947	60.3053	0.962234	0.0377664	0.62003	0.37997	109.018												#DIV/0!	#DIV/0!	#DIV/0!	#DIV/0!	0		0					0	#DIV/0!	#DIV/0!	#DIV/0!	#DIV/0!	#DIV/0!	3	3	1.5	4.5		2.54141	3.09556	1.19543	4.29099	#DIV/0!	#DIV/0!
	yki DIAP average	280	127		100					165.426												#DIV/0!	#DIV/0!	#DIV/0!	#DIV/0!	0		0					0	#DIV/0!	#DIV/0!	#DIV/0!	#DIV/0!	#DIV/0!	#DIV/0!	#DIV/0!	#DIV/0!	#DIV/0!		#DIV/0!	2.38228	1.5924	3.97469	#DIV/0!	#DIV/0!
					100																	#DIV/0!	#DIV/0!	#DIV/0!	#DIV/0!	0		0					0	#DIV/0!	#DIV/0!	#DIV/0!	#DIV/0!	#DIV/0!	#DIV/0!	#DIV/0!	#DIV/0!	#DIV/0!		#DIV/0!				#DIV/0!	#DIV/0!
	smo (2021 multi-day)	253	31	0.87747	12.253	0.994568	0.00543153	0.938621	0.061379	32.9027												#DIV/0!	#DIV/0!	#DIV/0!	#DIV/0!	0		0					0	#DIV/0!	#DIV/0!	#DIV/0!	#DIV/0!	#DIV/0!	1.18182	#DIV/0!	#DIV/0!	#DIV/0!		1.16165	-0.0895928	0	-0.0895928	#DIV/0!	#DIV/0!
	smo	124	13	0.895161	10.4839	0.995396	0.00460401	0.947832	0.0521685	13.6782												#DIV/0!	#DIV/0!	#DIV/0!	#DIV/0!	0		0					0	#DIV/0!	#DIV/0!	#DIV/0!	#DIV/0!	#DIV/0!	1.3	2	1	3		1.28496	1.91283	0.996362	2.90919	#DIV/0!	#DIV/0!
	smo Jan 23	310	54	0.825806	17.4194	0.992057	0.00794307	0.910981	0.089019	58.807												#DIV/0!	#DIV/0!	#DIV/0!	#DIV/0!	0		0					0	#DIV/0!	#DIV/0!	#DIV/0!	#DIV/0!	#DIV/0!	1.57143	#DIV/0!	#DIV/0!	#DIV/0!		1.54239	0.946021	6.21428	7.1603	#DIV/0!	#DIV/0!
	smo average	687	98		100					105.388												#DIV/0!	#DIV/0!	#DIV/0!	#DIV/0!	0		0					0	#DIV/0!	#DIV/0!	#DIV/0!	#DIV/0!	#DIV/0!	1.41892	2	1	3		1.40199	0.923086	2.40355	3.32663	#DIV/0!	#DIV/0!
					100																	#DIV/0!	#DIV/0!	#DIV/0!	#DIV/0!	0		0					0	#DIV/0!	#DIV/0!	#DIV/0!	#DIV/0!	#DIV/0!	#DIV/0!	#DIV/0!	#DIV/0!	#DIV/0!		#DIV/0!				#DIV/0!	#DIV/0!
	smo UAS-DIAP	75	35	0.533333	46.6667	0.974148	0.025852	0.727901	0.272099	44.5235												#DIV/0!	#DIV/0!	#DIV/0!	#DIV/0!	0		0					0	#DIV/0!	#DIV/0!	#DIV/0!	#DIV/0!	#DIV/0!	1.13333	#DIV/0!	#DIV/0!	#DIV/0!		0.978093	-0.258495	0	-0.258495	#DIV/0!	#DIV/0!
	smo DIAP TM2 Jan 23	296	55	0.814189	18.5811	0.991471	0.00852853	0.904606	0.0953939	60.2467												#DIV/0!	#DIV/0!	#DIV/0!	#DIV/0!	0		0					0	#DIV/0!	#DIV/0!	#DIV/0!	#DIV/0!	#DIV/0!	1.45455	2	1	3		1.40215	1.86556	0.997101	2.86267	#DIV/0!	#DIV/0!
	smo DIAP TM6B Jan 23	315	52	0.834921	16.5079	0.992511	0.00748926	0.91594	0.0840598	56.3711												#DIV/0!	#DIV/0!	#DIV/0!	#DIV/0!	0		0					0	#DIV/0!	#DIV/0!	#DIV/0!	#DIV/0!	#DIV/0!	1.58333	2.5	1	3.5		1.51446	2.39244	0.997241	3.38968	#DIV/0!	#DIV/0!
	smo DIAP average	686	142		100					161.141												#DIV/0!	#DIV/0!	#DIV/0!	#DIV/0!	0		0					0	#DIV/0!	#DIV/0!	#DIV/0!	#DIV/0!	#DIV/0!	1.43056	2.25	1	3.25		1.35873	1.33317	0.664781	1.99795	#DIV/0!	#DIV/0!
					100																	#DIV/0!	#DIV/0!	#DIV/0!	#DIV/0!	0		0					0	#DIV/0!	#DIV/0!	#DIV/0!	#DIV/0!	#DIV/0!	#DIV/0!	#DIV/0!	#DIV/0!	#DIV/0!		#DIV/0!				#DIV/0!	#DIV/0!
					100																	#DIV/0!	#DIV/0!	#DIV/0!	#DIV/0!	0		0					0	#DIV/0!	#DIV/0!	#DIV/0!	#DIV/0!	#DIV/0!	#DIV/0!	#DIV/0!	#DIV/0!	#DIV/0!		#DIV/0!				#DIV/0!	#DIV/0!
					100																	#DIV/0!	#DIV/0!	#DIV/0!	#DIV/0!	0		0					0	#DIV/0!	#DIV/0!	#DIV/0!	#DIV/0!	#DIV/0!	#DIV/0!	#DIV/0!	#DIV/0!	#DIV/0!		#DIV/0!				#DIV/0!	#DIV/0!
	2018 82BNM	207	98	0.52657	47.343	0.97363	0.0263699	0.722979	0.277021	125.148												#DIV/0!	#DIV/0!	#DIV/0!	#DIV/0!	0		0					0	#DIV/0!	#DIV/0!	#DIV/0!	#DIV/0!	#DIV/0!	2.37778	4.04167	4.04167	8.08333		2.06702	3.67353	3.9085	7.58203	#DIV/0!	#DIV/0!
					100																	#DIV/0!	#DIV/0!	#DIV/0!	#DIV/0!	0		0					0	#DIV/0!	#DIV/0!	#DIV/0!	#DIV/0!	#DIV/0!	#DIV/0!	#DIV/0!	#DIV/0!	#DIV/0!		#DIV/0!				#DIV/0!	#DIV/0!
	2019 40ANM (HH&Yki)	128	36	0.71875	28.125	0.986334	0.0136658	0.849784	0.150216	41.4078												#DIV/0!	#DIV/0!	#DIV/0!	#DIV/0!	0		0					0	#DIV/0!	#DIV/0!	#DIV/0!	#DIV/0!	#DIV/0!	3	4	6	10		2.79151	3.91338	5.99603	9.90941	#DIV/0!	#DIV/0!
					100																	#DIV/0!	#DIV/0!	#DIV/0!	#DIV/0!	0		0					0	#DIV/0!	#DIV/0!	#DIV/0!	#DIV/0!	#DIV/0!	#DIV/0!	#DIV/0!	#DIV/0!	#DIV/0!		#DIV/0!				#DIV/0!	#DIV/0!
	2019 40ANM	277	121	0.563177	43.6823	0.976361	0.0236395	0.749167	0.250833	151.351												#DIV/0!	#DIV/0!	#DIV/0!	#DIV/0!	0		0					0	#DIV/0!	#DIV/0!	#DIV/0!	#DIV/0!	#DIV/0!	3.61111	4.8125	3.5	8.3125		3.16634	4.41492	3.33962	7.75454	#DIV/0!	#DIV/0!
					100																	#DIV/0!	#DIV/0!	#DIV/0!	#DIV/0!	0		0					0	#DIV/0!	#DIV/0!	#DIV/0!	#DIV/0!	#DIV/0!	#DIV/0!	#DIV/0!	#DIV/0!	#DIV/0!		#DIV/0!				#DIV/0!	#DIV/0!
	2020 42Dsha	140	58	0.585714	41.4286	0.977958	0.0220419	0.764762	0.235238	71.6438												#DIV/0!	#DIV/0!	#DIV/0!	#DIV/0!	0		0					0	#DIV/0!	#DIV/0!	#DIV/0!	#DIV/0!	#DIV/0!	3.22222	5.14286	5	10.1429		2.97398	4.94434	5.0014	9.94575	#DIV/0!	#DIV/0!
					100																	#DIV/0!	#DIV/0!	#DIV/0!	#DIV/0!	0		0					0	#DIV/0!	#DIV/0!	#DIV/0!	#DIV/0!	#DIV/0!	#DIV/0!	#DIV/0!	#DIV/0!	#DIV/0!		#DIV/0!				#DIV/0!	#DIV/0!
	2021 40ANM	135	54	0.6	40	0.978941	0.0210595	0.774451	0.225549	66.1796												#DIV/0!	#DIV/0!	#DIV/0!	#DIV/0!	0		0					0	#DIV/0!	#DIV/0!	#DIV/0!	#DIV/0!	#DIV/0!	2.575	4.66667	4.66667	9.33333		2.44694	4.49732	4.68201	9.17933	#DIV/0!	#DIV/0!
					100																	#DIV/0!	#DIV/0!	#DIV/0!	#DIV/0!	0		0					0	#DIV/0!	#DIV/0!	#DIV/0!	#DIV/0!	#DIV/0!	#DIV/0!	#DIV/0!	#DIV/0!	#DIV/0!		#DIV/0!				#DIV/0!	#DIV/0!
	82BNM Nov2021	369	44	0.880759	11.9241	0.994723	0.00527651	0.940343	0.0596574	46.6249												#DIV/0!	#DIV/0!	#DIV/0!	#DIV/0!	0		0					0	#DIV/0!	#DIV/0!	#DIV/0!	#DIV/0!	#DIV/0!	2.59091	4.75	6	10.75		2.51593	4.64352	5.97088	10.6144	#DIV/0!	#DIV/0!
	exclude because clone frequency lower than 15%				100																	#DIV/0!	#DIV/0!	#DIV/0!	#DIV/0!	0		0					0	#DIV/0!	#DIV/0!	#DIV/0!	#DIV/0!	#DIV/0!	#DIV/0!	#DIV/0!	#DIV/0!	#DIV/0!		#DIV/0!				#DIV/0!	#DIV/0!
	40ANM Nov 2021	111	48	0.567568	43.2432	0.976676	0.0233235	0.752235	0.247765	59.8927												#DIV/0!	#DIV/0!	#DIV/0!	#DIV/0!	0		0					0	#DIV/0!	#DIV/0!	#DIV/0!	#DIV/0!	#DIV/0!	2.42857	1.66667	2.33333	4		2.29179	0.82424	1.72648	2.55072	#DIV/0!	#DIV/0!
					100																	#DIV/0!	#DIV/0!	#DIV/0!	#DIV/0!	0		0					0	#DIV/0!	#DIV/0!	#DIV/0!	#DIV/0!	#DIV/0!	#DIV/0!	#DIV/0!	#DIV/0!	#DIV/0!		#DIV/0!				#DIV/0!	#DIV/0!
	42Dsha J/F2022	112	41	0.633929	36.6071	0.981187	0.0188132	0.796889	0.203111	49.3276												#DIV/0!	#DIV/0!	#DIV/0!	#DIV/0!	0		0					0	#DIV/0!	#DIV/0!	#DIV/0!	#DIV/0!	#DIV/0!	2.51852	2.4	2.4	4.8		2.36562	2.25706	2.14982	4.40688	#DIV/0!	#DIV/0!
					100																	#DIV/0!	#DIV/0!	#DIV/0!	#DIV/0!	0		0					0	#DIV/0!	#DIV/0!	#DIV/0!	#DIV/0!	#DIV/0!	#DIV/0!	#DIV/0!	#DIV/0!	#DIV/0!		#DIV/0!				#DIV/0!	#DIV/0!
	40ANM (cycE)	134	56	0.58209	41.791	0.977705	0.0222948	0.762279	0.237721	69.3124												#DIV/0!	#DIV/0!	#DIV/0!	#DIV/0!	0		0					0	#DIV/0!	#DIV/0!	#DIV/0!	#DIV/0!	#DIV/0!	2.75862	7.11111	5.77778	12.8889		2.48052	6.64065	5.6299	12.2706	#DIV/0!	#DIV/0!
					100																	#DIV/0!	#DIV/0!	#DIV/0!	#DIV/0!	0		0					0	#DIV/0!	#DIV/0!	#DIV/0!	#DIV/0!	#DIV/0!	#DIV/0!	#DIV/0!	#DIV/0!	#DIV/0!		#DIV/0!				#DIV/0!	#DIV/0!
	42Dsha (Feb 22) 29C	93	41	0.55914	44.086	0.976068	0.0239321	0.746332	0.253668	51.4004												#DIV/0!	#DIV/0!	#DIV/0!	#DIV/0!	0		0					0	#DIV/0!	#DIV/0!	#DIV/0!	#DIV/0!	#DIV/0!	1.89474	4.16667	3.33333	7.5		1.66723	4.14289	3.26044	7.40333	#DIV/0!	#DIV/0!
	exclude because experimenyt at 29C				100																	#DIV/0!	#DIV/0!	#DIV/0!	#DIV/0!	0		0					0	#DIV/0!	#DIV/0!	#DIV/0!	#DIV/0!	#DIV/0!	#DIV/0!	#DIV/0!	#DIV/0!	#DIV/0!		#DIV/0!				#DIV/0!	#DIV/0!
	42Dsha (Sept 22)	102	49	0.519608	48.0392	0.97309	0.0269097	0.717871	0.282129	62.8243												#DIV/0!	#DIV/0!	#DIV/0!	#DIV/0!	0		0					0	#DIV/0!	#DIV/0!	#DIV/0!	#DIV/0!	#DIV/0!	3.53333	6	3.44444	9.44444		3.20857	5.68447	3.34992	9.03439	#DIV/0!	#DIV/0!
					100																	#DIV/0!	#DIV/0!	#DIV/0!	#DIV/0!	0		0					0	#DIV/0!	#DIV/0!	#DIV/0!	#DIV/0!	#DIV/0!	#DIV/0!	#DIV/0!	#DIV/0!	#DIV/0!		#DIV/0!				#DIV/0!	#DIV/0!
	42Dsha X Aug (ptcyki test)	135	51	0.622222	37.7778	0.980425	0.019575	0.789236	0.210764	61.749												#DIV/0!	#DIV/0!	#DIV/0!	#DIV/0!	0		0					0	#DIV/0!	#DIV/0!	#DIV/0!	#DIV/0!	#DIV/0!	3.32258	4.8	3.1	7.9		3.08129	4.36993	3.01	7.37993	#DIV/0!	#DIV/0!
					100																	#DIV/0!	#DIV/0!	#DIV/0!	#DIV/0!	0		0					0	#DIV/0!	#DIV/0!	#DIV/0!	#DIV/0!	#DIV/0!	#DIV/0!	#DIV/0!	#DIV/0!	#DIV/0!		#DIV/0!				#DIV/0!	#DIV/0!
	42Dsha March23 (shg/yki exp't)	119	65	0.453782	54.6218	0.967614	0.0323864	0.667349	0.332651	86.6223												#DIV/0!	#DIV/0!	#DIV/0!	#DIV/0!	0		0					0	#DIV/0!	#DIV/0!	#DIV/0!	#DIV/0!	#DIV/0!	3.22222	11.5625	6	17.5625		2.68473	10.9225	5.77641	16.6989	#DIV/0!	#DIV/0!
					100																	#DIV/0!	#DIV/0!	#DIV/0!	#DIV/0!	0		0					0	#DIV/0!	#DIV/0!	#DIV/0!	#DIV/0!	#DIV/0!	#DIV/0!	#DIV/0!	#DIV/0!	#DIV/0!		#DIV/0!				#DIV/0!	#DIV/0!
	40ANM Aug23 (cutlet)	136	62	0.544118	45.5882	0.974961	0.0250391	0.735669	0.264331	78.3885												#DIV/0!	#DIV/0!	#DIV/0!	#DIV/0!	0		0					0	#DIV/0!	#DIV/0!	#DIV/0!	#DIV/0!	#DIV/0!	2.82051	5.14286	3.14286	8.28571		2.58639	3.99487	2.69002	6.68489	#DIV/0!	#DIV/0!
					100																	#DIV/0!	#DIV/0!	#DIV/0!	#DIV/0!	0		0					0	#DIV/0!	#DIV/0!	#DIV/0!	#DIV/0!	#DIV/0!	#DIV/0!	#DIV/0!	#DIV/0!	#DIV/0!		#DIV/0!				#DIV/0!	#DIV/0!
	Total	2198	824		100					1021.87												#DIV/0!	#DIV/0!	#DIV/0!	#DIV/0!	0		0					0	#DIV/0!	#DIV/0!	#DIV/0!	#DIV/0!	#DIV/0!	#DIV/0!	#DIV/0!	#DIV/0!	#DIV/0!		#DIV/0!				#DIV/0!	#DIV/0!
	Average			0.596959	40.3041	0.978262	0.0217376	0.769239	0.230761													#DIV/0!	#DIV/0!	#DIV/0!	#DIV/0!	0		0					0	#DIV/0!	#DIV/0!	#DIV/0!	#DIV/0!	#DIV/0!	#DIV/0!	#DIV/0!	#DIV/0!	#DIV/0!		#DIV/0!	4.6374	4.0351	8.6725	#DIV/0!	#DIV/0!
					100																	#DIV/0!	#DIV/0!	#DIV/0!	#DIV/0!	0		0					0	#DIV/0!	#DIV/0!	#DIV/0!	#DIV/0!	#DIV/0!	#DIV/0!	#DIV/0!	#DIV/0!	#DIV/0!		#DIV/0!				#DIV/0!	#DIV/0!
	42Dsha March23 (shg/yki exp't)	119	65		100																	#DIV/0!	#DIV/0!	#DIV/0!	#DIV/0!	0		0					0	#DIV/0!	#DIV/0!	#DIV/0!	#DIV/0!	#DIV/0!	3.22222	11.5625	6	17.5625		#DIV/0!				#DIV/0!	#DIV/0!
					100																	#DIV/0!	#DIV/0!	#DIV/0!	#DIV/0!	0		0					0	#DIV/0!	#DIV/0!	#DIV/0!	#DIV/0!	#DIV/0!	#DIV/0!	#DIV/0!	#DIV/0!	#DIV/0!		#DIV/0!				#DIV/0!	#DIV/0!
					100																	#DIV/0!	#DIV/0!	#DIV/0!	#DIV/0!	0		0					0	#DIV/0!	#DIV/0!	#DIV/0!	#DIV/0!	#DIV/0!	#DIV/0!	#DIV/0!	#DIV/0!	#DIV/0!		#DIV/0!				#DIV/0!	#DIV/0!
					100																	#DIV/0!	#DIV/0!	#DIV/0!	#DIV/0!	0		0					0	#DIV/0!	#DIV/0!	#DIV/0!	#DIV/0!	#DIV/0!	#DIV/0!	#DIV/0!	#DIV/0!	#DIV/0!		#DIV/0!				#DIV/0!	#DIV/0!
					100																	#DIV/0!	#DIV/0!	#DIV/0!	#DIV/0!	0		0					0	#DIV/0!	#DIV/0!	#DIV/0!	#DIV/0!	#DIV/0!	#DIV/0!	#DIV/0!	#DIV/0!	#DIV/0!		#DIV/0!				#DIV/0!	#DIV/0!
	Without 82BNM 2021, 42Dsha (Feb22)				100																	#DIV/0!	#DIV/0!	#DIV/0!	#DIV/0!	0		0					0	#DIV/0!	#DIV/0!	#DIV/0!	#DIV/0!	#DIV/0!	#DIV/0!	#DIV/0!	#DIV/0!	#DIV/0!		#DIV/0!				#DIV/0!	#DIV/0!
					100																	#DIV/0!	#DIV/0!	#DIV/0!	#DIV/0!	0		0					0	#DIV/0!	#DIV/0!	#DIV/0!	#DIV/0!	#DIV/0!	#DIV/0!	#DIV/0!	#DIV/0!	#DIV/0!		#DIV/0!				#DIV/0!	#DIV/0!
A	2019 40ANM (HH&Yki)	128	36	0.71875	28.125	0.986334	0.0136658	0.849784	0.150216	41.4078					2.70076	3.4641	4.96655	3.4641	18	4	22	0.636576	1.73205	2.48328	1.73205	18	4	22	54	16	24	40	94	2.45455	0.727273	1.09091	1.81818	4.27273	3	4	6	10		2.79151	3.91338	5.99603	9.90941	0.636576	1.73205
B	42Dsha J/F2022	112	41	0.633929	36.6071	0.981187	0.0188132	0.796889	0.203111	49.3276					1.82652	3.1305	1.14018	3.63318	27	5	32	0.351514	1.4	0.509902	1.62481	27	5	32	68	12	12	24	92	2.125	0.375	0.375	0.75	2.875	2.51852	2.4	2.4	4.8		2.36562	2.25706	2.14982	4.40688	0.351514	1.4
C	42Dsha X Aug (ptcyki test)	135	51	0.622222	37.7778	0.980425	0.019575	0.789236	0.210764	61.749					2.00644	3.64539	1.37032	4.22821	31	10	41	0.360367	1.15277	0.433333	1.33708	31	10	41	103	48	31	79	182	2.5122	1.17073	0.756098	1.92683	4.43902	3.32258	4.8	3.1	7.9		3.08129	4.36993	3.01	7.37993	0.360367	1.15277
D	2021 40ANM	135	54	0.6	40	0.978941	0.0210595	0.774451	0.225549	66.1796					2.11087	2.73252	2.58199	2.65832	40	6	46	0.333758	1.11555	1.05409	1.08525	40	6	46	103	28	28	56	159	2.23913	0.608696	0.608696	1.21739	3.45652	2.575	4.66667	4.66667	9.33333		2.44694	4.49732	4.68201	9.17933	0.333758	1.11555
E	2020 42Dsha	140	58	0.585714	41.4286	0.977958	0.0220419	0.764762	0.235238	71.6438					2.4037	1.57359	2.94392	3.71612	36	7	43	0.400617	0.594762	1.1127	1.40456	36	7	43	116	36	35	71	187	2.69767	0.837209	0.813953	1.65116	4.34884	3.22222	5.14286	5	10.1429		2.97398	4.94434	5.0014	9.94575	0.400617	0.594762
F	40ANM (cycE)	134	56	0.58209	41.791	0.977705	0.0222948	0.762279	0.237721	69.3124					2.61391	5.88312	3.38296	8.31331	29	9	38	0.48539	1.96104	1.12765	2.7711	29	9	38	80	64	52	116	196	2.10526	1.68421	1.36842	3.05263	5.15789	2.75862	7.11111	5.77778	12.8889		2.48052	6.64065	5.6299	12.2706	0.48539	1.96104
G	40ANM Nov 2021	111	48	0.567568	43.2432	0.976676	0.0233235	0.752235	0.247765	59.8927					1.6693	1.1547	0.57735	1	35	3	38	0.282163	0.666667	0.333333	0.57735	35	3	38	85	5	7	12	97	2.23684	0.131579	0.184211	0.315789	2.55263	2.42857	1.66667	2.33333	4		2.29179	0.82424	1.72648	2.55072	0.282163	0.666667
H	2019 40ANM	277	121	0.563177	43.6823	0.976361	0.0236395	0.749167	0.250833	151.351					2.78416	3.77972	2.09454	4.58214	54	32	86	0.378877	0.668167	0.370266	0.810015	54	32	86	195	154	112	266	461	2.26744	1.7907	1.30233	3.09302	5.36047	3.61111	4.8125	3.5	8.3125		3.16634	4.41492	3.33962	7.75454	0.378877	0.668167
I	40ANM Aug23 (cutlet)	136	62	0.544118	45.5882	0.974961	0.0250391	0.735669	0.264331	78.3885					1.57194	3.4365	2.0354	3.45033	39	7	46	0.251711	1.29887	0.769309	1.3041	39	7	46	110	36	22	58	168	2.3913	0.782609	0.478261	1.26087	3.65217	2.82051	5.14286	3.14286	8.28571		2.58639	3.99487	2.69002	6.68489	0.251711	1.29887
J	2018 82BNM	207	98	0.52657	47.343	0.97363	0.0263699	0.722979	0.277021	125.148					1.78744	2.61233	2.82041	4.84469	45	24	69	0.266456	0.53324	0.575714	0.988918	45	24	69	107	97	97	194	301	1.55072	1.4058	1.4058	2.81159	4.36232	2.37778	4.04167	4.04167	8.08333		2.06702	3.67353	3.9085	7.58203	0.266456	0.53324
K	42Dsha (Sept 22)	102	49	0.519608	48.0392	0.97309	0.0269097	0.717871	0.282129	62.8243					2.84948	4.04489	2.22361	5.1099	30	9	39	0.520242	1.3483	0.741204	1.7033	30	9	39	106	54	31	85	191	2.71795	1.38462	0.794872	2.17949	4.89744	3.53333	6	3.44444	9.44444		3.20857	5.68447	3.34992	9.03439	0.520242	1.3483
L	42Dsha March23 (shg/yki exp't)	119	65	0.453782	54.6218	0.967614	0.0323864	0.667349	0.332651	86.6223					2.96759	4.85994	3.04725	7.30297	34	7	41	0.508938	1.83689	1.15175	2.76026	27	16	43	87	185	96	281	368	2.02326	4.30233	2.23256	6.53488	8.55814	3.22222	11.5625	6	17.5625		2.68473	10.9225	5.77641	16.6989	0.508938	1.83689
	Total	1736	739							923.847									418	123
	Average			0.576461	42.3539	0.977073	0.0229265	0.756889	0.243111																																			2.67872	4.6781	3.93834	8.61644
					1
					1
					1
					1
					1
					1
					1
					1
					1
					1
					1
					1
					1
					1
					1
					1
[truncated: 2 more columns]

## Sheet: Copy Fig1D
			A	D
			EC-only	EC/FSC		A	D
2019 40ANM (HH&Yki)	A		2.79151	9.90941		0.636576	1.73205
42Dsha J/F2022	B		2.36562	4.40688		0.351514	1.62481
42Dsha X Aug (ptcyki test)	C		3.08129	7.37993		0.360367	1.33708
2021 40ANM	D		2.44694	9.17933		0.333758	1.08525
2020 42Dsha	E		2.97398	9.94575		0.400617	1.40456
40ANM (cycE)	F		2.48052	12.2706		0.48539	2.7711
40ANM Nov 2021	G		2.29179	2.55072		0.282163	0.57735
2019 40ANM	H		3.16634	7.75454		0.378877	0.810015
40ANM Aug23 (cutlet)	I		2.58639	6.68489		0.251711	1.3041
2018 82BNM	J		2.06702	7.58203		0.266456	0.988918
42Dsha (Sept 22)	K		3.20857	9.03439		0.520242	1.7033
42Dsha March23 (shg/yki exp't)	L		2.68473	16.6989		0.508938	2.76026
	Control		2.67872	8.61644		0.119928	0.479529
	A
	B
	C
	D
	E
	F
	G
	H
	I
	J
	K
	L

## Sheet: division clone type Fig3I
	ovarioles	clones	zero label freq (f)	1-f	1-p	p	single-cell freq	2-cell freq	Deduced number of clones	r1 only	freq	EC only	freq	EC/FSC	freq	FSC	freq	FC only	freq	Term FC only	freq	Only Term FC	freq	EC+FC	freq	EC+ Term FC	freq	EC + only Term FC	freq	r1 EC +FC	freq	Econly q	r plus s	FC t	EC+FC m	t + m	R	T			Only term FC x	r1+FC b	EC+termFC y	EC + only term FC w	EC-only	(EC)/FSC	FC	EC+FC	(EC)/FC
Control	1736	739	0.576461	0.423539	0.977073	0.0229265	0.756889	0.243111	923.847	313	0.423545	411	0.556157	132	0.17862	13	0.0175913	94	0.127199	63	0.0852503	42	0.0568336	87	0.117727	64	0.0866035	40	0.0541272	53	0.0717185	0.632535	0.150373	0.166271	0.0508219	0.217093	0.672061	0.222467			0.0745326	0.0252196	0.0365648	0.024651	63.2535	15.0373	16.6271	5.08219	21.7093
cycE	106	50	0.528302	0.471698	0.973763	0.0262367	0.724243	0.275757	63.7879	14	0.28	18	0.36	0	0	1	0.02	13	0.26	7	0.14			18	0.36	12	0.24			9	0.18	0.427489	0.0157305	0.320005	0.236775	0.55678	0.531331	0.319996				0.102703	0.166899		42.7489	1.57305	32.0005	23.6775	55.678
cutlet	191	60	0.685864	0.314136	0.984411	0.0155887	0.829784	0.170216	70.2129	27	0.45	40	0.666667	3	0.05	2	0.0333333	9	0.15	8	0.133333	6		6	0.1	5	0.0833333	2		5	0.0833333	0.702257	0.0719653	0.174522	0.0512554	0.225777	0.661908	0.190426				0.0475814	0.0406169		70.2257	7.19653	17.4522	5.12554	22.5777
cutlet; UAS-CycE	168	78	0.535714	0.464286	0.974329	0.0256712	0.729624	0.270376	99.0893	39	0.5	48	0.615385	8	0.102564	2	0.025641	8	0.102564	8	0.102564	4		12	0.153846	9	0.115385	8		4	0.0512821	0.674724	0.103185	0.133925	0.0881659	0.222091	0.629229	0.222463				0.00877747	0.0562729		67.4724	10.3185	13.3925	8.81659	22.2091
[truncated: 16 more columns]

## Sheet: division cell #
	ovarioles	clones	zero label freq (f)	1-f	1-p	p	single-cell freq	2-cell freq	Deduced number of clones	r1 only	freq	EC only	freq	EC/FSC	freq	FSC	freq	FC only	freq	Term FC only	freq	Only Term FC	freq	EC+FC	freq	EC+ Term FC	freq	EC + only Term FC	freq	r1 EC +FC	freq	Econly q	EC/FSC r	FSC s	r plus s	FC t	EC+FC m	t + m	r1only a	termFConly z	Only term FC x	r1+FC b	EC+termFC y	EC + only term FC w	Econly q	EC/FSC r	FSC s	r plus s	FC t
Control average	1736	739	0.576461	0.423539	0.977073	0.0229265	0.756889	0.243111	923.847	313	0.423545	411	0.556157	132	0.17862	13	0.0175913	94	0.127199	63	0.0852503	42	0.0568336	87	0.117727	64	0.0866035	40	0.0541272	53	0.0717185	0.632535	0.130278	0.0200946	0.150373	0.166271	0.0508219	0.217093	0.491572	0.113593	0.0745326	0.0252196	0.0365648	0.024651	63.2535	13.0278	2.00946	15.0373	16.6271
cycE	106	50	0.528302	0.471698	0.973763	0.0262367	0.724243	0.275757	63.7879	14	0.28	18	0.36	0	0	1	0.02	13	0.26	7	0.14			18	0.36	12	0.24			9	0.18	0.427489	0	0.0220553	0.0157305	0.320005	0.236775	0.55678	0.342061	0.180852		0.102703	0.166899		42.7489	0	2.20553	1.57305	32.0005
cutlet	191	60	0.685864	0.314136	0.984411	0.0155887	0.829784	0.170216	70.2129	27	0.45	40	0.666667	3	0.05	2	0.0333333	9	0.15	8	0.133333	6		6	0.1	5	0.0833333	2		5	0.0833333	0.702257	0.0347435	0.0372218	0.0719653	0.174522	0.0512554	0.225777	0.492544	0.155711		0.0475814	0.0406169		70.2257	3.47435	3.72218	7.19653	17.4522
cutlet; UAS-CycE	168	78	0.535714	0.464286	0.974329	0.0256712	0.729624	0.270376	99.0893	39	0.5	48	0.615385	8	0.102564	2	0.025641	8	0.102564	8	0.102564	4		12	0.153846	9	0.115385	8		4	0.0512821	0.674724	0.0715528	0.0316323	0.103185	0.133925	0.0881659	0.222091	0.566402	0.133925		0.00877747	0.0562729		67.4724	7.15528	3.16323	10.3185	13.3925
[truncated: 54 more columns]

## Sheet: division cell # values Fig3I
											SEM
	EC-only	EC/FSC				STDEV ECs for Econly	STDEV total for EC/FSC	Econly n on sheet	EC/FSC n on sheet	Econly + EC/FSC on sheet	ECs for Econly	total for EC/FSC
Control	2.67872	8.61644				2.45193	5.31823	418	123	541	0.119928	0.479529
cycE	1.91818	0				0.767297	0	22	0		0.163588	0
cutlet	2.39703	3.06272				1.68249	1.1547	40	3		0.266025	0.666667
cutlet; UAS-CycE	2.48915	8.42521				1.26883	2.87539	48	8		0.18314	1.08679
