# Supplementary material for: Regulation of somatic stem cell development through positional and proliferative signals during Drosophila melanogaster pupal ovary development resembles the framework governing adult stem cell behavior
Source: Genetics. 2026 May 12;233(2):iyag093. doi: 10.1093/genetics/iyag093 (PMC13291918; doi:10.1093/genetics/iyag093)
Supplement: iyag093_Supplementary_Data [file iyag093_Supplementary_Data.zip › Supplementary_File_1_GENETICS-2026-308979/GraphsRawData/Compilation of Graphs.xlsx]

## Sheet: 3
-5d
-5d
-7d
-7d
-7d
term occupancy

## Sheet: 6
-5d
-7d

## Sheet: 7
-5d
-7d
